# Supplementary material for: A Software Tool for Calculating the Uncertainty of Diagnostic Accuracy Measures
Source: Diagnostics (Basel). 2021 Feb 27;11(3):406. doi: 10.3390/diagnostics11030406 (PMC7997227; doi:10.3390/diagnostics11030406)
Supplement: Supplementary file 1 [file diagnostics-11-00406-s001.zip]

Archive with 2 entries (2 files):
- Diagnostic Uncertainty Interface.pdf
- Uncertainty.nb
