# Supplementary material for: A Software Tool for Calculating the Uncertainty of Diagnostic Accuracy Measures
Source: Diagnostics (Basel). 2021 Feb 27;11(3):406. doi: 10.3390/diagnostics11030406 (PMC7997227; doi:10.3390/diagnostics11030406)
Supplement: Supplementary file 1 [file diagnostics-11-00406-s001.zip › Uncertainty.nb]

(* Content-type: application/vnd.wolfram.mathematica *)

(*** Wolfram Notebook File ***)
(* http://www.wolfram.com/nb *)

(* CreatedBy='Mathematica 12.0' *)

(*CacheID: 234*)
(* Internal cache information:
NotebookFileLineBreakTest
NotebookFileLineBreakTest
NotebookDataPosition[       158,          7]
NotebookDataLength[   1270388,      28342]
NotebookOptionsPosition[   1268993,      28309]
NotebookOutlinePosition[   1269419,      28326]
CellTagsIndexPosition[   1269376,      28323]
WindowFrame->Normal*)

(* Beginning of Notebook Content *)
Notebook[{

Cell[CellGroupData[{
Cell[TextData[StyleBox["Diagnostic Uncertainty",
 FontSize->36]], "Title",
 Editable->False,
 Evaluatable->False,
 CellChangeTimes->{{3.779939682019757*^9, 3.7799397638024316`*^9}, {
   3.7865363228492603`*^9, 3.786536325564995*^9}, {3.7871438970939355`*^9, 
   3.7871439406473484`*^9}, {3.8023000419716*^9, 3.8023000641656756`*^9}, {
   3.8043387957771072`*^9, 3.804338807636772*^9}, 3.806637846631281*^9, {
   3.806637885132716*^9, 3.8066379181196594`*^9}, {3.8066379544882393`*^9, 
   3.806637999223695*^9}, 3.8066380980786543`*^9, {3.816740234302414*^9, 
   3.816740244318205*^9}},ExpressionUUID->"4f897285-8c8a-4ddd-bf21-\
1c9d4058ce01"],

Cell[TextData[StyleBox["A software tool for calculating the uncertainty of \
diagnostic accuracy measures ", "Subtitle",
 FontSize->24]], "Title",
 Editable->False,
 Evaluatable->False,
 CellChangeTimes->{{3.779939682019757*^9, 3.7799397638024316`*^9}, {
   3.7865363228492603`*^9, 3.786536325564995*^9}, {3.7871438970939355`*^9, 
   3.7871439406473484`*^9}, {3.8023000419716*^9, 3.8023000641656756`*^9}, {
   3.8043387957771072`*^9, 3.804338807636772*^9}, 3.806637846631281*^9, {
   3.806637885132716*^9, 3.8066379181196594`*^9}, {3.8066379544882393`*^9, 
   3.806637999223695*^9}, 3.8066381021359987`*^9, {3.816740202548535*^9, 
   3.816740206625699*^9}},ExpressionUUID->"82ae1769-2870-4f89-845c-\
451d95b87268"],

Cell[TextData[{
 "Theodora Chatzimichail, MD  \n",
 StyleBox["tc@hcsl.com", "Affiliation"],
 "\nAristides T. Hatjimihail, MD, PhD\n",
 StyleBox[" ath@hcsl.com\n ", "Affiliation"]
}], "Author",
 Editable->False,
 CellChangeTimes->{
  3.779939770766173*^9, {3.7799398045208244`*^9, 3.7799398637488203`*^9}, {
   3.780026882968507*^9, 3.7800269771474247`*^9}, 
   3.7804577481605635`*^9},ExpressionUUID->"1cc76b04-6cbc-4aef-a873-\
b937edcba28a"],

Cell["\<\
Hellenic Complex Systems Laboratory, Kostis Palamas 21, 66131 Drama, Greece.\
\>", "Affiliation",
 Editable->False,
 CellChangeTimes->{{3.779939871863575*^9, 3.77994000946682*^9}, {
   3.7799400566027045`*^9, 3.7799400570186176`*^9}, 3.780026865496773*^9, 
   3.790605454904579*^9},ExpressionUUID->"e486d917-8f69-429f-a367-\
b2ac69fd62eb"],

Cell[BoxData[{
 RowBox[{"Needs", "[", "\"\<HypothesisTesting`\>\"", "]"}], "\n", 
 RowBox[{
  RowBox[{
   RowBox[{"mcsns", "[", 
    RowBox[{
    "t_", ",", "mD_", ",", "mH_", ",", "sD_", ",", "sH_", ",", "nD_", ",", 
     "nH_"}], "]"}], ":=", 
   RowBox[{"1", "-", 
    RowBox[{
     RowBox[{"(", 
      RowBox[{"1", "/", "2"}], ")"}], " ", 
     RowBox[{"Erfc", "[", 
      RowBox[{
       RowBox[{"(", 
        RowBox[{"mD", "-", "t"}], ")"}], "/", 
       RowBox[{"(", 
        RowBox[{
         RowBox[{"\[Sqrt]", "2"}], " ", "sD"}], ")"}]}], "]"}]}]}]}], 
  ";"}], "\n", 
 RowBox[{
  RowBox[{"cmcsns", "[", 
   RowBox[{
   "t_", ",", "mD_", ",", "mH_", ",", "sD_", ",", "sH_", ",", "u_", ",", 
    "nD_", ",", "nH_"}], "]"}], ":=", 
  RowBox[{
   RowBox[{"(", 
    RowBox[{"\[Sqrt]", 
     RowBox[{"(", 
      RowBox[{
       RowBox[{"(", 
        RowBox[{
         SuperscriptBox["\[ExponentialE]", 
          RowBox[{"-", 
           FractionBox[
            SuperscriptBox[
             RowBox[{"(", 
              RowBox[{"mD", "-", "t"}], ")"}], "2"], 
            SuperscriptBox["sD", "2"]]}]], " ", 
         RowBox[{"(", 
          RowBox[{
           RowBox[{
            SuperscriptBox[
             RowBox[{"(", 
              RowBox[{"mD", "-", "t"}], ")"}], "2"], " ", 
            RowBox[{"(", 
             RowBox[{
              RowBox[{
               SuperscriptBox["sD", "2"], "/", 
               RowBox[{"(", 
                RowBox[{"2", " ", 
                 RowBox[{"(", 
                  RowBox[{
                   RowBox[{"-", "1"}], "+", "nD"}], ")"}]}], ")"}]}], "+", 
              SuperscriptBox["u", "2"]}], ")"}]}], "+", 
           RowBox[{
            SuperscriptBox["sD", "2"], " ", 
            RowBox[{"(", 
             RowBox[{
              RowBox[{
               SuperscriptBox["sD", "2"], "/", "nD"}], "+", 
              SuperscriptBox["u", "2"]}], ")"}]}]}], ")"}]}], ")"}], "/", 
       SuperscriptBox["sD", "4"]}], ")"}]}], ")"}], "/", 
   RowBox[{"(", 
    RowBox[{"\[Sqrt]", 
     RowBox[{"(", 
      RowBox[{"2", " ", "\[Pi]"}], ")"}]}], ")"}]}]}], "\n", 
 RowBox[{
  RowBox[{"dfsns", "[", 
   RowBox[{
   "t_", ",", "mD_", ",", "mH_", ",", "sD_", ",", "sH_", ",", "u_", ",", 
    "nD_", ",", "nH_", ",", "nU_"}], "]"}], ":=", 
  RowBox[{"Max", "[", 
   RowBox[{
    RowBox[{"Min", "[", 
     RowBox[{
      RowBox[{
       RowBox[{"(", 
        RowBox[{"4", " ", 
         SuperscriptBox[
          RowBox[{"(", 
           RowBox[{"1", "-", "nD"}], ")"}], "3"], " ", 
         SuperscriptBox["nD", "2"], " ", 
         RowBox[{"(", 
          RowBox[{"1", "-", "nU"}], ")"}], " ", 
         SuperscriptBox[
          RowBox[{"(", 
           RowBox[{
            RowBox[{
             SuperscriptBox[
              RowBox[{"(", 
               RowBox[{"mD", "-", "t"}], ")"}], "2"], " ", 
             RowBox[{"(", 
              RowBox[{
               RowBox[{
                SuperscriptBox["sD", "2"], "/", 
                RowBox[{"(", 
                 RowBox[{"2", " ", 
                  RowBox[{"(", 
                   RowBox[{
                    RowBox[{"-", "1"}], "+", "nD"}], ")"}]}], ")"}]}], "+", 
               SuperscriptBox["u", "2"]}], ")"}]}], "+", 
            RowBox[{
             SuperscriptBox["sD", "2"], " ", 
             RowBox[{"(", 
              RowBox[{
               RowBox[{
                SuperscriptBox["sD", "2"], "/", "nD"}], "+", 
               SuperscriptBox["u", "2"]}], ")"}]}]}], ")"}], "2"]}], ")"}], 
       "/", 
       RowBox[{"(", 
        RowBox[{
         RowBox[{
          RowBox[{"(", 
           RowBox[{
            RowBox[{"-", "1"}], "+", "nU"}], ")"}], " ", 
          SuperscriptBox["sD", "4"], " ", 
          SuperscriptBox[
           RowBox[{"(", 
            RowBox[{
             RowBox[{
              SuperscriptBox["mD", "2"], " ", "nD"}], "+", 
             RowBox[{"2", " ", 
              RowBox[{"(", 
               RowBox[{
                RowBox[{"-", "1"}], "+", "nD"}], ")"}], " ", 
              SuperscriptBox["sD", "2"]}], "-", 
             RowBox[{"2", " ", "mD", " ", "nD", " ", "t"}], "+", 
             RowBox[{"nD", " ", 
              SuperscriptBox["t", "2"]}]}], ")"}], "2"]}], "+", 
         RowBox[{"4", " ", 
          SuperscriptBox[
           RowBox[{"(", 
            RowBox[{
             RowBox[{"-", "1"}], "+", "nD"}], ")"}], "3"], " ", 
          SuperscriptBox["nD", "2"], " ", 
          SuperscriptBox[
           RowBox[{"(", 
            RowBox[{
             SuperscriptBox["mD", "2"], "+", 
             SuperscriptBox["sD", "2"], "-", 
             RowBox[{"2", " ", "mD", " ", "t"}], "+", 
             SuperscriptBox["t", "2"]}], ")"}], "2"], " ", 
          SuperscriptBox["u", "4"]}]}], ")"}]}], ",", 
      RowBox[{"If", "[", 
       RowBox[{
        RowBox[{"u", ">", "0"}], ",", 
        RowBox[{"Min", "[", 
         RowBox[{
          RowBox[{"nD", "-", "1"}], ",", 
          RowBox[{"nU", "-", "1"}]}], "]"}], ",", 
        RowBox[{"nD", "-", "1"}]}], "]"}]}], "]"}], ",", 
    RowBox[{"If", "[", 
     RowBox[{
      RowBox[{"u", ">", "0"}], ",", 
      RowBox[{"nD", "+", "nU", "-", "2"}], ",", 
      RowBox[{"nD", "-", "1"}]}], "]"}]}], "]"}]}], "\n", 
 RowBox[{
  RowBox[{
   RowBox[{"mcspc", "[", 
    RowBox[{
    "t_", ",", "mD_", ",", "mH_", ",", "sD_", ",", "sH_", ",", "nD_", ",", 
     "nH_"}], "]"}], ":=", 
   RowBox[{
    RowBox[{"(", 
     RowBox[{"1", "/", "2"}], ")"}], " ", 
    RowBox[{"Erfc", "[", 
     RowBox[{
      RowBox[{"(", 
       RowBox[{"mH", "-", "t"}], ")"}], "/", 
      RowBox[{"(", 
       RowBox[{
        RowBox[{"\[Sqrt]", "2"}], " ", "sH"}], ")"}]}], "]"}]}]}], 
  ";"}], "\n", 
 RowBox[{
  RowBox[{"cmcspc", "[", 
   RowBox[{
   "t_", ",", "mD_", ",", "mH_", ",", "sD_", ",", "sH_", ",", "u_", ",", 
    "nD_", ",", "nH_"}], "]"}], ":=", 
  RowBox[{
   RowBox[{"(", 
    RowBox[{"\[Sqrt]", 
     RowBox[{"(", 
      RowBox[{
       RowBox[{"(", 
        RowBox[{
         SuperscriptBox["\[ExponentialE]", 
          RowBox[{"-", 
           FractionBox[
            SuperscriptBox[
             RowBox[{"(", 
              RowBox[{"mH", "-", "t"}], ")"}], "2"], 
            SuperscriptBox["sH", "2"]]}]], " ", 
         RowBox[{"(", 
          RowBox[{
           RowBox[{
            SuperscriptBox[
             RowBox[{"(", 
              RowBox[{"mH", "-", "t"}], ")"}], "2"], " ", 
            RowBox[{"(", 
             RowBox[{
              RowBox[{
               SuperscriptBox["sH", "2"], "/", 
               RowBox[{"(", 
                RowBox[{"2", " ", 
                 RowBox[{"(", 
                  RowBox[{
                   RowBox[{"-", "1"}], "+", "nH"}], ")"}]}], ")"}]}], "+", 
              SuperscriptBox["u", "2"]}], ")"}]}], "+", 
           RowBox[{
            SuperscriptBox["sH", "2"], " ", 
            RowBox[{"(", 
             RowBox[{
              RowBox[{
               SuperscriptBox["sH", "2"], "/", "nH"}], "+", 
              SuperscriptBox["u", "2"]}], ")"}]}]}], ")"}]}], ")"}], "/", 
       SuperscriptBox["sH", "4"]}], ")"}]}], ")"}], "/", 
   RowBox[{"(", 
    RowBox[{"\[Sqrt]", 
     RowBox[{"(", 
      RowBox[{"2", " ", "\[Pi]"}], ")"}]}], ")"}]}]}], "\n", 
 RowBox[{
  RowBox[{"dfspc", "[", 
   RowBox[{
   "t_", ",", "mD_", ",", "mH_", ",", "sD_", ",", "sH_", ",", "u_", ",", 
    "nD_", ",", "nH_", ",", "nU_"}], "]"}], ":=", 
  RowBox[{"Max", "[", 
   RowBox[{
    RowBox[{"Min", "[", 
     RowBox[{
      RowBox[{
       RowBox[{"(", 
        RowBox[{"4", " ", 
         SuperscriptBox[
          RowBox[{"(", 
           RowBox[{
            RowBox[{
             SuperscriptBox[
              RowBox[{"(", 
               RowBox[{"mH", "-", "t"}], ")"}], "2"], " ", 
             RowBox[{"(", 
              RowBox[{
               RowBox[{
                SuperscriptBox["sH", "2"], "/", 
                RowBox[{"(", 
                 RowBox[{"2", " ", 
                  RowBox[{"(", 
                   RowBox[{
                    RowBox[{"-", "1"}], "+", "nH"}], ")"}]}], ")"}]}], "+", 
               SuperscriptBox["u", "2"]}], ")"}]}], "+", 
            RowBox[{
             SuperscriptBox["sH", "2"], " ", 
             RowBox[{"(", 
              RowBox[{
               RowBox[{
                SuperscriptBox["sH", "2"], "/", "nH"}], "+", 
               SuperscriptBox["u", "2"]}], ")"}]}]}], ")"}], "2"]}], ")"}], 
       "/", 
       RowBox[{"(", 
        RowBox[{
         RowBox[{
          RowBox[{"(", 
           RowBox[{
            SuperscriptBox["sH", "4"], " ", 
            SuperscriptBox[
             RowBox[{"(", 
              RowBox[{
               RowBox[{
                SuperscriptBox["mH", "2"], " ", "nH"}], "+", 
               RowBox[{"2", " ", 
                RowBox[{"(", 
                 RowBox[{
                  RowBox[{"-", "1"}], "+", "nD"}], ")"}], " ", 
                SuperscriptBox["sH", "2"]}], "-", 
               RowBox[{"2", " ", "mH", " ", "nH", " ", "t"}], "+", 
               RowBox[{"nH", " ", 
                SuperscriptBox["t", "2"]}]}], ")"}], "2"]}], ")"}], "/", 
          RowBox[{"(", 
           RowBox[{
            SuperscriptBox[
             RowBox[{"(", 
              RowBox[{
               RowBox[{"-", "1"}], "+", "nD"}], ")"}], "3"], " ", 
            SuperscriptBox["nH", "2"]}], ")"}]}], "+", 
         RowBox[{
          RowBox[{"(", 
           RowBox[{"4", " ", 
            SuperscriptBox[
             RowBox[{"(", 
              RowBox[{
               SuperscriptBox["mH", "2"], "+", 
               SuperscriptBox["sH", "2"], "-", 
               RowBox[{"2", " ", "mH", " ", "t"}], "+", 
               SuperscriptBox["t", "2"]}], ")"}], "2"], " ", 
            SuperscriptBox["u", "4"]}], ")"}], "/", 
          RowBox[{"(", 
           RowBox[{
            RowBox[{"-", "1"}], "+", "nU"}], ")"}]}]}], ")"}]}], ",", 
      RowBox[{"If", "[", 
       RowBox[{
        RowBox[{"u", ">", "0"}], ",", 
        RowBox[{"Min", "[", 
         RowBox[{
          RowBox[{"nH", "-", "1"}], ",", 
          RowBox[{"nU", "-", "1"}]}], "]"}], ",", 
        RowBox[{"nH", "-", "1"}]}], "]"}]}], "]"}], ",", 
    RowBox[{"If", "[", 
     RowBox[{
      RowBox[{"u", ">", "0"}], ",", 
      RowBox[{"nH", "+", "nU", "-", "2"}], ",", 
      RowBox[{"nH", "-", "1"}]}], "]"}]}], "]"}]}], "\n", 
 RowBox[{
  RowBox[{"mcoda", "[", 
   RowBox[{
   "t_", ",", "mD_", ",", "mH_", ",", "sD_", ",", "sH_", ",", "nD_", ",", 
    "nH_"}], "]"}], ":=", 
  RowBox[{
   RowBox[{"(", 
    RowBox[{"nD", "+", 
     RowBox[{"nD", " ", 
      RowBox[{"Erf", "[", 
       RowBox[{
        RowBox[{"(", 
         RowBox[{"mD", "-", "t"}], ")"}], "/", 
        RowBox[{"(", 
         RowBox[{
          RowBox[{"\[Sqrt]", "2"}], " ", "sD"}], ")"}]}], "]"}]}], "+", 
     RowBox[{"nH", " ", 
      RowBox[{"Erfc", "[", 
       RowBox[{
        RowBox[{"(", 
         RowBox[{"mH", "-", "t"}], ")"}], "/", 
        RowBox[{"(", 
         RowBox[{
          RowBox[{"\[Sqrt]", "2"}], " ", "sH"}], ")"}]}], "]"}]}]}], ")"}], 
   "/", 
   RowBox[{"(", 
    RowBox[{"2", " ", 
     RowBox[{"(", 
      RowBox[{"nD", "+", "nH"}], ")"}]}], ")"}]}]}], "\n", 
 RowBox[{
  RowBox[{"cmcoda", "[", 
   RowBox[{
   "t_", ",", "mD_", ",", "mH_", ",", "sD_", ",", "sH_", ",", "u_", ",", 
    "nD_", ",", "nH_"}], "]"}], ":=", 
  RowBox[{
   RowBox[{"(", 
    RowBox[{"1", "/", "2"}], ")"}], " ", 
   RowBox[{"\[Sqrt]", 
    RowBox[{"(", 
     RowBox[{
      RowBox[{"(", 
       RowBox[{"1", "/", 
        SuperscriptBox[
         RowBox[{"(", 
          RowBox[{"nD", "+", "nH"}], ")"}], "2"]}], ")"}], 
      RowBox[{"(", 
       RowBox[{
        RowBox[{
         RowBox[{"(", 
          RowBox[{"2", " ", 
           SuperscriptBox["\[ExponentialE]", 
            RowBox[{"-", 
             FractionBox[
              SuperscriptBox[
               RowBox[{"(", 
                RowBox[{"mD", "-", "t"}], ")"}], "2"], 
              SuperscriptBox["sD", "2"]]}]], " ", 
           SuperscriptBox["nD", "2"], " ", 
           SuperscriptBox[
            RowBox[{"(", 
             RowBox[{"mD", "-", "t"}], ")"}], "2"], " ", 
           RowBox[{"(", 
            RowBox[{
             RowBox[{
              SuperscriptBox["sD", "2"], "/", 
              RowBox[{"(", 
               RowBox[{"2", " ", 
                RowBox[{"(", 
                 RowBox[{
                  RowBox[{"-", "1"}], "+", "nD"}], ")"}]}], ")"}]}], "+", 
             SuperscriptBox["u", "2"]}], ")"}]}], ")"}], "/", 
         RowBox[{"(", 
          RowBox[{"\[Pi]", " ", 
           SuperscriptBox["sD", "4"]}], ")"}]}], "+", 
        RowBox[{
         RowBox[{"(", 
          RowBox[{"2", " ", 
           SuperscriptBox["\[ExponentialE]", 
            RowBox[{"-", 
             FractionBox[
              SuperscriptBox[
               RowBox[{"(", 
                RowBox[{"mH", "-", "t"}], ")"}], "2"], 
              SuperscriptBox["sH", "2"]]}]], " ", 
           SuperscriptBox["nH", "2"], " ", 
           SuperscriptBox[
            RowBox[{"(", 
             RowBox[{"mH", "-", "t"}], ")"}], "2"], " ", 
           RowBox[{"(", 
            RowBox[{
             RowBox[{
              SuperscriptBox["sH", "2"], "/", 
              RowBox[{"(", 
               RowBox[{"2", " ", 
                RowBox[{"(", 
                 RowBox[{
                  RowBox[{"-", "1"}], "+", "nH"}], ")"}]}], ")"}]}], "+", 
             SuperscriptBox["u", "2"]}], ")"}]}], ")"}], "/", 
         RowBox[{"(", 
          RowBox[{"\[Pi]", " ", 
           SuperscriptBox["sH", "4"]}], ")"}]}], "+", 
        RowBox[{
         RowBox[{"(", 
          RowBox[{"2", " ", 
           SuperscriptBox["\[ExponentialE]", 
            RowBox[{"-", 
             FractionBox[
              SuperscriptBox[
               RowBox[{"(", 
                RowBox[{"mD", "-", "t"}], ")"}], "2"], 
              SuperscriptBox["sD", "2"]]}]], " ", "nD", " ", 
           RowBox[{"(", 
            RowBox[{
             SuperscriptBox["sD", "2"], "+", 
             RowBox[{"nD", " ", 
              SuperscriptBox["u", "2"]}]}], ")"}]}], ")"}], "/", 
         RowBox[{"(", 
          RowBox[{"\[Pi]", " ", 
           SuperscriptBox["sD", "2"]}], ")"}]}], "+", 
        RowBox[{
         RowBox[{"(", 
          RowBox[{"2", " ", 
           SuperscriptBox["\[ExponentialE]", 
            RowBox[{"-", 
             FractionBox[
              SuperscriptBox[
               RowBox[{"(", 
                RowBox[{"mH", "-", "t"}], ")"}], "2"], 
              SuperscriptBox["sH", "2"]]}]], " ", "nH", " ", 
           RowBox[{"(", 
            RowBox[{
             SuperscriptBox["sH", "2"], "+", 
             RowBox[{"nH", " ", 
              SuperscriptBox["u", "2"]}]}], ")"}]}], ")"}], "/", 
         RowBox[{"(", 
          RowBox[{"\[Pi]", " ", 
           SuperscriptBox["sH", "2"]}], ")"}]}], "+", 
        RowBox[{
         RowBox[{"(", 
          RowBox[{
           RowBox[{"(", 
            RowBox[{"2", "+", "nD"}], ")"}], " ", 
           RowBox[{"(", 
            RowBox[{"2", "+", "nH"}], ")"}], " ", 
           RowBox[{"(", 
            RowBox[{"nD", "+", "nH"}], ")"}], " ", 
           SuperscriptBox[
            RowBox[{"(", 
             RowBox[{
              RowBox[{"-", "2"}], "+", 
              RowBox[{"Erfc", "[", 
               RowBox[{
                RowBox[{"(", 
                 RowBox[{"mD", "-", "t"}], ")"}], "/", 
                RowBox[{"(", 
                 RowBox[{
                  RowBox[{"\[Sqrt]", "2"}], " ", "sD"}], ")"}]}], "]"}], "+", 
              RowBox[{"Erfc", "[", 
               RowBox[{
                RowBox[{"(", 
                 RowBox[{"mH", "-", "t"}], ")"}], "/", 
                RowBox[{"(", 
                 RowBox[{
                  RowBox[{"\[Sqrt]", "2"}], " ", "sH"}], ")"}]}], "]"}]}], 
             ")"}], "2"]}], ")"}], "/", 
         SuperscriptBox[
          RowBox[{"(", 
           RowBox[{"4", "+", "nD", "+", "nH"}], ")"}], "2"]}]}], ")"}]}], 
     ")"}]}]}]}], "\n", 
 RowBox[{
  RowBox[{"dfoda", "[", 
   RowBox[{
   "t_", ",", "mD_", ",", "mH_", ",", "sD_", ",", "sH_", ",", "u_", ",", 
    "nD_", ",", "nH_", ",", "nU_"}], "]"}], ":=", 
  RowBox[{"Max", "[", 
   RowBox[{"Min", "[", 
    RowBox[{
     RowBox[{
      SuperscriptBox[
       RowBox[{"(", 
        RowBox[{
         RowBox[{
          RowBox[{"(", 
           RowBox[{"2", " ", 
            SuperscriptBox["\[ExponentialE]", 
             RowBox[{"-", 
              FractionBox[
               SuperscriptBox[
                RowBox[{"(", 
                 RowBox[{"mD", "-", "t"}], ")"}], "2"], 
               SuperscriptBox["sD", "2"]]}]], " ", 
            SuperscriptBox["nD", "2"], " ", 
            SuperscriptBox[
             RowBox[{"(", 
              RowBox[{"mD", "-", "t"}], ")"}], "2"], " ", 
            RowBox[{"(", 
             RowBox[{
              RowBox[{
               SuperscriptBox["sD", "2"], "/", 
               RowBox[{"(", 
                RowBox[{"2", " ", 
                 RowBox[{"(", 
                  RowBox[{
                   RowBox[{"-", "1"}], "+", "nD"}], ")"}]}], ")"}]}], "+", 
              SuperscriptBox["u", "2"]}], ")"}]}], ")"}], "/", 
          RowBox[{"(", 
           RowBox[{"\[Pi]", " ", 
            SuperscriptBox["sD", "4"]}], ")"}]}], "+", 
         RowBox[{
          RowBox[{"(", 
           RowBox[{"2", " ", 
            SuperscriptBox["\[ExponentialE]", 
             RowBox[{"-", 
              FractionBox[
               SuperscriptBox[
                RowBox[{"(", 
                 RowBox[{"mH", "-", "t"}], ")"}], "2"], 
               SuperscriptBox["sH", "2"]]}]], " ", 
            SuperscriptBox["nH", "2"], " ", 
            SuperscriptBox[
             RowBox[{"(", 
              RowBox[{"mH", "-", "t"}], ")"}], "2"], " ", 
            RowBox[{"(", 
             RowBox[{
              RowBox[{
               SuperscriptBox["sH", "2"], "/", 
               RowBox[{"(", 
                RowBox[{"2", " ", 
                 RowBox[{"(", 
                  RowBox[{
                   RowBox[{"-", "1"}], "+", "nH"}], ")"}]}], ")"}]}], "+", 
              SuperscriptBox["u", "2"]}], ")"}]}], ")"}], "/", 
          RowBox[{"(", 
           RowBox[{"\[Pi]", " ", 
            SuperscriptBox["sH", "4"]}], ")"}]}], "+", 
         RowBox[{
          RowBox[{"(", 
           RowBox[{"2", " ", 
            SuperscriptBox["\[ExponentialE]", 
             RowBox[{"-", 
              FractionBox[
               SuperscriptBox[
                RowBox[{"(", 
                 RowBox[{"mD", "-", "t"}], ")"}], "2"], 
               SuperscriptBox["sD", "2"]]}]], " ", "nD", " ", 
            RowBox[{"(", 
             RowBox[{
              SuperscriptBox["sD", "2"], "+", 
              RowBox[{"nD", " ", 
               SuperscriptBox["u", "2"]}]}], ")"}]}], ")"}], "/", 
          RowBox[{"(", 
           RowBox[{"\[Pi]", " ", 
            SuperscriptBox["sD", "2"]}], ")"}]}], "+", 
         RowBox[{
          RowBox[{"(", 
           RowBox[{"2", " ", 
            SuperscriptBox["\[ExponentialE]", 
             RowBox[{"-", 
              FractionBox[
               SuperscriptBox[
                RowBox[{"(", 
                 RowBox[{"mH", "-", "t"}], ")"}], "2"], 
               SuperscriptBox["sH", "2"]]}]], " ", "nH", " ", 
            RowBox[{"(", 
             RowBox[{
              SuperscriptBox["sH", "2"], "+", 
              RowBox[{"nH", " ", 
               SuperscriptBox["u", "2"]}]}], ")"}]}], ")"}], "/", 
          RowBox[{"(", 
           RowBox[{"\[Pi]", " ", 
            SuperscriptBox["sH", "2"]}], ")"}]}], "+", 
         RowBox[{
          RowBox[{"(", 
           RowBox[{
            RowBox[{"(", 
             RowBox[{"2", "+", "nD"}], ")"}], " ", 
            RowBox[{"(", 
             RowBox[{"2", "+", "nH"}], ")"}], " ", 
            RowBox[{"(", 
             RowBox[{"nD", "+", "nH"}], ")"}], " ", 
            SuperscriptBox[
             RowBox[{"(", 
              RowBox[{
               RowBox[{"-", "2"}], "+", 
               RowBox[{"Erfc", "[", 
                RowBox[{
                 RowBox[{"(", 
                  RowBox[{"mD", "-", "t"}], ")"}], "/", 
                 RowBox[{"(", 
                  RowBox[{
                   RowBox[{"\[Sqrt]", "2"}], " ", "sD"}], ")"}]}], "]"}], "+", 
               RowBox[{"Erfc", "[", 
                RowBox[{
                 RowBox[{"(", 
                  RowBox[{"mH", "-", "t"}], ")"}], "/", 
                 RowBox[{"(", 
                  RowBox[{
                   RowBox[{"\[Sqrt]", "2"}], " ", "sH"}], ")"}]}], "]"}]}], 
              ")"}], "2"]}], ")"}], "/", 
          SuperscriptBox[
           RowBox[{"(", 
            RowBox[{"4", "+", "nD", "+", "nH"}], ")"}], "2"]}]}], ")"}], "2"],
       "/", 
      RowBox[{"(", 
       RowBox[{
        SuperscriptBox[
         RowBox[{"(", 
          RowBox[{"nD", "+", "nH"}], ")"}], "4"], " ", 
        RowBox[{"(", 
         RowBox[{
          RowBox[{
           RowBox[{"(", 
            RowBox[{
             SuperscriptBox["\[ExponentialE]", 
              RowBox[{"-", 
               FractionBox[
                RowBox[{"2", " ", 
                 SuperscriptBox[
                  RowBox[{"(", 
                   RowBox[{"mD", "-", "t"}], ")"}], "2"]}], 
                SuperscriptBox["sD", "2"]]}]], " ", 
             SuperscriptBox["nD", "2"], " ", 
             SuperscriptBox[
              RowBox[{"(", 
               RowBox[{
                RowBox[{
                 SuperscriptBox["mD", "2"], " ", "nD"}], "+", 
                RowBox[{"2", " ", 
                 RowBox[{"(", 
                  RowBox[{
                   RowBox[{"-", "1"}], "+", "nD"}], ")"}], " ", 
                 SuperscriptBox["sD", "2"]}], "-", 
                RowBox[{"2", " ", "mD", " ", "nD", " ", "t"}], "+", 
                RowBox[{"nD", " ", 
                 SuperscriptBox["t", "2"]}]}], ")"}], "2"]}], ")"}], "/", 
           RowBox[{"(", 
            RowBox[{
             SuperscriptBox[
              RowBox[{"(", 
               RowBox[{
                RowBox[{"-", "1"}], "+", "nD"}], ")"}], "3"], " ", 
             SuperscriptBox[
              RowBox[{"(", 
               RowBox[{"nD", "+", "nH"}], ")"}], "4"], " ", 
             SuperscriptBox["\[Pi]", "2"], " ", 
             SuperscriptBox["sD", "4"]}], ")"}]}], "+", 
          RowBox[{
           RowBox[{"(", 
            RowBox[{
             SuperscriptBox["\[ExponentialE]", 
              RowBox[{"-", 
               FractionBox[
                RowBox[{"2", " ", 
                 SuperscriptBox[
                  RowBox[{"(", 
                   RowBox[{"mH", "-", "t"}], ")"}], "2"]}], 
                SuperscriptBox["sH", "2"]]}]], " ", 
             SuperscriptBox["nH", "2"], " ", 
             SuperscriptBox[
              RowBox[{"(", 
               RowBox[{
                RowBox[{
                 SuperscriptBox["mH", "2"], " ", "nH"}], "+", 
                RowBox[{"2", " ", 
                 RowBox[{"(", 
                  RowBox[{
                   RowBox[{"-", "1"}], "+", "nH"}], ")"}], " ", 
                 SuperscriptBox["sH", "2"]}], "-", 
                RowBox[{"2", " ", "mH", " ", "nH", " ", "t"}], "+", 
                RowBox[{"nH", " ", 
                 SuperscriptBox["t", "2"]}]}], ")"}], "2"]}], ")"}], "/", 
           RowBox[{"(", 
            RowBox[{
             SuperscriptBox[
              RowBox[{"(", 
               RowBox[{
                RowBox[{"-", "1"}], "+", "nH"}], ")"}], "3"], " ", 
             SuperscriptBox[
              RowBox[{"(", 
               RowBox[{"nD", "+", "nH"}], ")"}], "4"], " ", 
             SuperscriptBox["\[Pi]", "2"], " ", 
             SuperscriptBox["sH", "4"]}], ")"}]}], "+", 
          RowBox[{
           RowBox[{"(", 
            RowBox[{"4", " ", 
             SuperscriptBox["\[ExponentialE]", 
              RowBox[{
               RowBox[{"-", 
                FractionBox[
                 RowBox[{"2", " ", 
                  SuperscriptBox[
                   RowBox[{"(", 
                    RowBox[{"mD", "-", "t"}], ")"}], "2"]}], 
                 SuperscriptBox["sD", "2"]]}], "-", 
               FractionBox[
                RowBox[{"2", " ", 
                 SuperscriptBox[
                  RowBox[{"(", 
                   RowBox[{"mH", "-", "t"}], ")"}], "2"]}], 
                SuperscriptBox["sH", "2"]]}]], " ", 
             SuperscriptBox[
              RowBox[{"(", 
               RowBox[{
                RowBox[{
                 SuperscriptBox["\[ExponentialE]", 
                  FractionBox[
                   SuperscriptBox[
                    RowBox[{"(", 
                    RowBox[{"mH", "-", "t"}], ")"}], "2"], 
                   SuperscriptBox["sH", "2"]]], " ", 
                 SuperscriptBox["nD", "2"], " ", 
                 SuperscriptBox["sH", "4"], " ", 
                 RowBox[{"(", 
                  RowBox[{
                   SuperscriptBox["mD", "2"], "+", 
                   SuperscriptBox["sD", "2"], "-", 
                   RowBox[{"2", " ", "mD", " ", "t"}], "+", 
                   SuperscriptBox["t", "2"]}], ")"}]}], "+", 
                RowBox[{
                 SuperscriptBox["\[ExponentialE]", 
                  FractionBox[
                   SuperscriptBox[
                    RowBox[{"(", 
                    RowBox[{"mD", "-", "t"}], ")"}], "2"], 
                   SuperscriptBox["sD", "2"]]], " ", 
                 SuperscriptBox["nH", "2"], " ", 
                 SuperscriptBox["sD", "4"], " ", 
                 RowBox[{"(", 
                  RowBox[{
                   SuperscriptBox["mH", "2"], "+", 
                   SuperscriptBox["sH", "2"], "-", 
                   RowBox[{"2", " ", "mH", " ", "t"}], "+", 
                   SuperscriptBox["t", "2"]}], ")"}]}]}], ")"}], "2"], " ", 
             SuperscriptBox["u", "4"]}], ")"}], "/", 
           RowBox[{"(", 
            RowBox[{
             SuperscriptBox[
              RowBox[{"(", 
               RowBox[{"nD", "+", "nH"}], ")"}], "4"], " ", 
             RowBox[{"(", 
              RowBox[{
               RowBox[{"-", "1"}], "+", "nU"}], ")"}], " ", 
             SuperscriptBox["\[Pi]", "2"], " ", 
             SuperscriptBox["sD", "8"], " ", 
             SuperscriptBox["sH", "8"]}], ")"}]}], "+", 
          RowBox[{
           RowBox[{"(", 
            RowBox[{
             SuperscriptBox[
              RowBox[{"(", 
               RowBox[{"2", "+", "nD"}], ")"}], "2"], " ", 
             SuperscriptBox[
              RowBox[{"(", 
               RowBox[{"2", "+", "nH"}], ")"}], "2"], " ", 
             SuperscriptBox[
              RowBox[{"(", 
               RowBox[{
                RowBox[{"-", "2"}], "+", 
                RowBox[{"Erfc", "[", 
                 RowBox[{
                  RowBox[{"(", 
                   RowBox[{"mD", "-", "t"}], ")"}], "/", 
                  RowBox[{"(", 
                   RowBox[{
                    RowBox[{"\[Sqrt]", "2"}], " ", "sD"}], ")"}]}], "]"}], 
                "+", 
                RowBox[{"Erfc", "[", 
                 RowBox[{
                  RowBox[{"(", 
                   RowBox[{"mH", "-", "t"}], ")"}], "/", 
                  RowBox[{"(", 
                   RowBox[{
                    RowBox[{"\[Sqrt]", "2"}], " ", "sH"}], ")"}]}], "]"}]}], 
               ")"}], "4"]}], ")"}], "/", 
           RowBox[{"(", 
            RowBox[{
             RowBox[{"(", 
              RowBox[{"3", "+", "nD", "+", "nH"}], ")"}], " ", 
             SuperscriptBox[
              RowBox[{"(", 
               RowBox[{"4", "+", "nD", "+", "nH"}], ")"}], "6"]}], ")"}]}]}], 
         ")"}]}], ")"}]}], ",", 
     RowBox[{"If", "[", 
      RowBox[{
       RowBox[{"u", ">", "0"}], ",", 
       RowBox[{"Min", "[", 
        RowBox[{
         RowBox[{"nD", "-", "1"}], ",", 
         RowBox[{"nH", "-", "1"}], ",", 
         RowBox[{"nU", "-", "1"}]}], "]"}], ",", 
       RowBox[{"Min", "[", 
        RowBox[{
         RowBox[{"nD", "-", "1"}], ",", 
         RowBox[{"nH", "-", "1"}]}], "]"}]}], "]"}], ",", 
     RowBox[{"If", "[", 
      RowBox[{
       RowBox[{"u", ">", "0"}], ",", 
       RowBox[{
        RowBox[{"2", "nD"}], "+", 
        RowBox[{"2", "nH"}], "+", "nU"}], ",", 
       RowBox[{
        RowBox[{"2", "nD"}], "+", 
        RowBox[{"2", "nH"}], "+", "1"}]}], "]"}]}], "]"}], "]"}]}], "\n", 
 RowBox[{
  RowBox[{"mcppv", "[", 
   RowBox[{
   "t_", ",", "mD_", ",", "mH_", ",", "sD_", ",", "sH_", ",", "nD_", ",", 
    "nH_"}], "]"}], ":=", "\[IndentingNewLine]", 
  RowBox[{
   RowBox[{"(", 
    RowBox[{"nD", " ", 
     RowBox[{"(", 
      RowBox[{"1", "+", 
       RowBox[{"Erf", "[", 
        RowBox[{
         RowBox[{"(", 
          RowBox[{"mD", "-", "t"}], ")"}], "/", 
         RowBox[{"(", 
          RowBox[{
           RowBox[{"\[Sqrt]", "2"}], " ", "sD"}], ")"}]}], "]"}]}], ")"}]}], 
    ")"}], "/", 
   RowBox[{"(", 
    RowBox[{"nD", "+", "nH", "+", 
     RowBox[{"nD", " ", 
      RowBox[{"Erf", "[", 
       RowBox[{
        RowBox[{"(", 
         RowBox[{"mD", "-", "t"}], ")"}], "/", 
        RowBox[{"(", 
         RowBox[{
          RowBox[{"\[Sqrt]", "2"}], " ", "sD"}], ")"}]}], "]"}]}], "+", 
     RowBox[{"nH", " ", 
      RowBox[{"Erf", "[", 
       RowBox[{
        RowBox[{"(", 
         RowBox[{"mH", "-", "t"}], ")"}], "/", 
        RowBox[{"(", 
         RowBox[{
          RowBox[{"\[Sqrt]", "2"}], " ", "sH"}], ")"}]}], "]"}]}]}], 
    ")"}]}]}], "\n", 
 RowBox[{
  RowBox[{"cmcppv", "[", 
   RowBox[{
   "t_", ",", "mD_", ",", "mH_", ",", "sD_", ",", "sH_", ",", "u_", ",", 
    "nD_", ",", "nH_"}], "]"}], ":=", 
  RowBox[{
   RowBox[{"(", 
    RowBox[{"1", "/", 
     RowBox[{"(", 
      RowBox[{"\[Sqrt]", "\[Pi]"}], ")"}]}], ")"}], 
   RowBox[{"(", 
    RowBox[{"\[Sqrt]", 
     RowBox[{"(", 
      RowBox[{
       RowBox[{"(", 
        RowBox[{
         RowBox[{
          SuperscriptBox["\[ExponentialE]", 
           RowBox[{"-", 
            FractionBox[
             SuperscriptBox[
              RowBox[{"(", 
               RowBox[{"mH", "-", "t"}], ")"}], "2"], 
             SuperscriptBox["sH", "2"]]}]], " ", 
          RowBox[{"(", 
           RowBox[{
            RowBox[{"-", "1"}], "+", "nD"}], ")"}], " ", 
          SuperscriptBox["nD", "2"], " ", 
          SuperscriptBox["nH", "2"], " ", 
          SuperscriptBox[
           RowBox[{"(", 
            RowBox[{"4", "+", "nD", "+", "nH"}], ")"}], "2"], " ", 
          SuperscriptBox["sD", "4"], " ", 
          SuperscriptBox[
           RowBox[{"(", 
            RowBox[{"mH", "-", "t"}], ")"}], "2"], " ", 
          RowBox[{"(", 
           RowBox[{
            SuperscriptBox["sH", "2"], "+", 
            RowBox[{"2", " ", 
             RowBox[{"(", 
              RowBox[{
               RowBox[{"-", "1"}], "+", "nH"}], ")"}], " ", 
             SuperscriptBox["u", "2"]}]}], ")"}], " ", 
          SuperscriptBox[
           RowBox[{"(", 
            RowBox[{
             RowBox[{"-", "2"}], "+", 
             RowBox[{"Erfc", "[", 
              RowBox[{
               RowBox[{"(", 
                RowBox[{"mD", "-", "t"}], ")"}], "/", 
               RowBox[{"(", 
                RowBox[{
                 RowBox[{"\[Sqrt]", "2"}], " ", "sD"}], ")"}]}], "]"}]}], 
            ")"}], "2"]}], "+", 
         RowBox[{"2", " ", 
          SuperscriptBox["\[ExponentialE]", 
           RowBox[{"-", 
            FractionBox[
             SuperscriptBox[
              RowBox[{"(", 
               RowBox[{"mH", "-", "t"}], ")"}], "2"], 
             SuperscriptBox["sH", "2"]]}]], " ", 
          RowBox[{"(", 
           RowBox[{
            RowBox[{"-", "1"}], "+", "nD"}], ")"}], " ", 
          SuperscriptBox["nD", "2"], " ", 
          RowBox[{"(", 
           RowBox[{
            RowBox[{"-", "1"}], "+", "nH"}], ")"}], " ", "nH", " ", 
          SuperscriptBox[
           RowBox[{"(", 
            RowBox[{"4", "+", "nD", "+", "nH"}], ")"}], "2"], " ", 
          SuperscriptBox["sD", "4"], " ", 
          SuperscriptBox["sH", "2"], " ", 
          RowBox[{"(", 
           RowBox[{
            SuperscriptBox["sH", "2"], "+", 
            RowBox[{"nH", " ", 
             SuperscriptBox["u", "2"]}]}], ")"}], " ", 
          SuperscriptBox[
           RowBox[{"(", 
            RowBox[{
             RowBox[{"-", "2"}], "+", 
             RowBox[{"Erfc", "[", 
              RowBox[{
               RowBox[{"(", 
                RowBox[{"mD", "-", "t"}], ")"}], "/", 
               RowBox[{"(", 
                RowBox[{
                 RowBox[{"\[Sqrt]", "2"}], " ", "sD"}], ")"}]}], "]"}]}], 
            ")"}], "2"]}], "+", 
         RowBox[{
          SuperscriptBox["\[ExponentialE]", 
           RowBox[{"-", 
            FractionBox[
             SuperscriptBox[
              RowBox[{"(", 
               RowBox[{"mD", "-", "t"}], ")"}], "2"], 
             SuperscriptBox["sD", "2"]]}]], " ", 
          SuperscriptBox["nD", "2"], " ", 
          RowBox[{"(", 
           RowBox[{
            RowBox[{"-", "1"}], "+", "nH"}], ")"}], " ", 
          SuperscriptBox["nH", "2"], " ", 
          SuperscriptBox[
           RowBox[{"(", 
            RowBox[{"4", "+", "nD", "+", "nH"}], ")"}], "2"], " ", 
          SuperscriptBox["sH", "4"], " ", 
          SuperscriptBox[
           RowBox[{"(", 
            RowBox[{"mD", "-", "t"}], ")"}], "2"], " ", 
          RowBox[{"(", 
           RowBox[{
            SuperscriptBox["sD", "2"], "+", 
            RowBox[{"2", " ", 
             RowBox[{"(", 
              RowBox[{
               RowBox[{"-", "1"}], "+", "nD"}], ")"}], " ", 
             SuperscriptBox["u", "2"]}]}], ")"}], " ", 
          SuperscriptBox[
           RowBox[{"(", 
            RowBox[{
             RowBox[{"-", "2"}], "+", 
             RowBox[{"Erfc", "[", 
              RowBox[{
               RowBox[{"(", 
                RowBox[{"mH", "-", "t"}], ")"}], "/", 
               RowBox[{"(", 
                RowBox[{
                 RowBox[{"\[Sqrt]", "2"}], " ", "sH"}], ")"}]}], "]"}]}], 
            ")"}], "2"]}], "+", 
         RowBox[{"2", " ", 
          SuperscriptBox["\[ExponentialE]", 
           RowBox[{"-", 
            FractionBox[
             SuperscriptBox[
              RowBox[{"(", 
               RowBox[{"mD", "-", "t"}], ")"}], "2"], 
             SuperscriptBox["sD", "2"]]}]], " ", 
          RowBox[{"(", 
           RowBox[{
            RowBox[{"-", "1"}], "+", "nD"}], ")"}], " ", "nD", " ", 
          RowBox[{"(", 
           RowBox[{
            RowBox[{"-", "1"}], "+", "nH"}], ")"}], " ", 
          SuperscriptBox["nH", "2"], " ", 
          SuperscriptBox[
           RowBox[{"(", 
            RowBox[{"4", "+", "nD", "+", "nH"}], ")"}], "2"], " ", 
          SuperscriptBox["sD", "2"], " ", 
          SuperscriptBox["sH", "4"], " ", 
          RowBox[{"(", 
           RowBox[{
            SuperscriptBox["sD", "2"], "+", 
            RowBox[{"nD", " ", 
             SuperscriptBox["u", "2"]}]}], ")"}], " ", 
          SuperscriptBox[
           RowBox[{"(", 
            RowBox[{
             RowBox[{"-", "2"}], "+", 
             RowBox[{"Erfc", "[", 
              RowBox[{
               RowBox[{"(", 
                RowBox[{"mH", "-", "t"}], ")"}], "/", 
               RowBox[{"(", 
                RowBox[{
                 RowBox[{"\[Sqrt]", "2"}], " ", "sH"}], ")"}]}], "]"}]}], 
            ")"}], "2"]}], "+", 
         RowBox[{
          RowBox[{"(", 
           RowBox[{
            RowBox[{"-", "1"}], "+", "nD"}], ")"}], " ", 
          RowBox[{"(", 
           RowBox[{"2", "+", "nD"}], ")"}], " ", 
          RowBox[{"(", 
           RowBox[{
            RowBox[{"-", "1"}], "+", "nH"}], ")"}], " ", 
          RowBox[{"(", 
           RowBox[{"2", "+", "nH"}], ")"}], " ", 
          SuperscriptBox[
           RowBox[{"(", 
            RowBox[{"nD", "+", "nH"}], ")"}], "3"], " ", "\[Pi]", " ", 
          SuperscriptBox["sD", "4"], " ", 
          SuperscriptBox["sH", "4"], " ", 
          SuperscriptBox[
           RowBox[{"(", 
            RowBox[{
             RowBox[{"-", "2"}], "+", 
             RowBox[{"Erfc", "[", 
              RowBox[{
               RowBox[{"(", 
                RowBox[{"mD", "-", "t"}], ")"}], "/", 
               RowBox[{"(", 
                RowBox[{
                 RowBox[{"\[Sqrt]", "2"}], " ", "sD"}], ")"}]}], "]"}]}], 
            ")"}], "2"], " ", 
          SuperscriptBox[
           RowBox[{"(", 
            RowBox[{
             RowBox[{"-", "2"}], "+", 
             RowBox[{"Erfc", "[", 
              RowBox[{
               RowBox[{"(", 
                RowBox[{"mH", "-", "t"}], ")"}], "/", 
               RowBox[{"(", 
                RowBox[{
                 RowBox[{"\[Sqrt]", "2"}], " ", "sH"}], ")"}]}], "]"}]}], 
            ")"}], "2"]}]}], ")"}], "/", 
       RowBox[{"(", 
        RowBox[{
         RowBox[{"(", 
          RowBox[{
           RowBox[{"-", "1"}], "+", "nD"}], ")"}], " ", 
         RowBox[{"(", 
          RowBox[{
           RowBox[{"-", "1"}], "+", "nH"}], ")"}], " ", 
         SuperscriptBox[
          RowBox[{"(", 
           RowBox[{"4", "+", "nD", "+", "nH"}], ")"}], "2"], " ", 
         SuperscriptBox["sD", "4"], " ", 
         SuperscriptBox["sH", "4"], " ", 
         SuperscriptBox[
          RowBox[{"(", 
           RowBox[{
            RowBox[{
             RowBox[{"-", "2"}], " ", 
             RowBox[{"(", 
              RowBox[{"nD", "+", "nH"}], ")"}]}], "+", 
            RowBox[{"nD", " ", 
             RowBox[{"Erfc", "[", 
              RowBox[{
               RowBox[{"(", 
                RowBox[{"mD", "-", "t"}], ")"}], "/", 
               RowBox[{"(", 
                RowBox[{
                 RowBox[{"\[Sqrt]", "2"}], " ", "sD"}], ")"}]}], "]"}]}], "+", 
            RowBox[{"nH", " ", 
             RowBox[{"Erfc", "[", 
              RowBox[{
               RowBox[{"(", 
                RowBox[{"mH", "-", "t"}], ")"}], "/", 
               RowBox[{"(", 
                RowBox[{
                 RowBox[{"\[Sqrt]", "2"}], " ", "sH"}], ")"}]}], "]"}]}]}], 
           ")"}], "4"]}], ")"}]}], ")"}]}], ")"}]}]}], "\n", 
 RowBox[{
  RowBox[{"dfppv", "[", 
   RowBox[{
   "t_", ",", "mD_", ",", "mH_", ",", "sD_", ",", "sH_", ",", "u_", ",", 
    "nD_", ",", "nH_", ",", "nU_"}], "]"}], ":=", 
  RowBox[{"Max", "[", 
   RowBox[{"Min", "[", 
    RowBox[{
     RowBox[{
      RowBox[{"(", 
       RowBox[{"1", "/", 
        RowBox[{"(", 
         RowBox[{
          FractionBox[
           RowBox[{
            SuperscriptBox["\[ExponentialE]", 
             RowBox[{"-", 
              FractionBox[
               RowBox[{"2", " ", 
                SuperscriptBox[
                 RowBox[{"(", 
                  RowBox[{"mD", "-", "t"}], ")"}], "2"]}], 
               SuperscriptBox["sD", "2"]]}]], " ", 
            SuperscriptBox["nD", "2"], " ", 
            SuperscriptBox["nH", "4"], " ", 
            SuperscriptBox[
             RowBox[{"(", 
              RowBox[{
               RowBox[{
                SuperscriptBox["mD", "2"], " ", "nD"}], "+", 
               RowBox[{"2", " ", 
                RowBox[{"(", 
                 RowBox[{
                  RowBox[{"-", "1"}], "+", "nD"}], ")"}], " ", 
                SuperscriptBox["sD", "2"]}], "-", 
               RowBox[{"2", " ", "mD", " ", "nD", " ", "t"}], "+", 
               RowBox[{"nD", " ", 
                SuperscriptBox["t", "2"]}]}], ")"}], "2"], " ", 
            SuperscriptBox[
             RowBox[{"(", 
              RowBox[{"1", "+", 
               RowBox[{"Erf", "[", 
                FractionBox[
                 RowBox[{"mH", "-", "t"}], 
                 RowBox[{
                  SqrtBox["2"], " ", "sH"}]], "]"}]}], ")"}], "4"]}], 
           RowBox[{
            SuperscriptBox[
             RowBox[{"(", 
              RowBox[{
               RowBox[{"-", "1"}], "+", "nD"}], ")"}], "3"], " ", 
            SuperscriptBox["\[Pi]", "2"], " ", 
            SuperscriptBox["sD", "4"], " ", 
            SuperscriptBox[
             RowBox[{"(", 
              RowBox[{"nD", "+", "nH", "+", 
               RowBox[{"nD", " ", 
                RowBox[{"Erf", "[", 
                 FractionBox[
                  RowBox[{"mD", "-", "t"}], 
                  RowBox[{
                   SqrtBox["2"], " ", "sD"}]], "]"}]}], "+", 
               RowBox[{"nH", " ", 
                RowBox[{"Erf", "[", 
                 FractionBox[
                  RowBox[{"mH", "-", "t"}], 
                  RowBox[{
                   SqrtBox["2"], " ", "sH"}]], "]"}]}]}], ")"}], "8"]}]], "+", 
          FractionBox[
           RowBox[{
            SuperscriptBox["\[ExponentialE]", 
             RowBox[{"-", 
              FractionBox[
               RowBox[{"2", " ", 
                SuperscriptBox[
                 RowBox[{"(", 
                  RowBox[{"mH", "-", "t"}], ")"}], "2"]}], 
               SuperscriptBox["sH", "2"]]}]], " ", 
            SuperscriptBox["nD", "4"], " ", 
            SuperscriptBox["nH", "2"], " ", 
            SuperscriptBox[
             RowBox[{"(", 
              RowBox[{
               RowBox[{
                SuperscriptBox["mH", "2"], " ", "nH"}], "+", 
               RowBox[{"2", " ", 
                RowBox[{"(", 
                 RowBox[{
                  RowBox[{"-", "1"}], "+", "nH"}], ")"}], " ", 
                SuperscriptBox["sH", "2"]}], "-", 
               RowBox[{"2", " ", "mH", " ", "nH", " ", "t"}], "+", 
               RowBox[{"nH", " ", 
                SuperscriptBox["t", "2"]}]}], ")"}], "2"], " ", 
            SuperscriptBox[
             RowBox[{"(", 
              RowBox[{"1", "+", 
               RowBox[{"Erf", "[", 
                FractionBox[
                 RowBox[{"mD", "-", "t"}], 
                 RowBox[{
                  SqrtBox["2"], " ", "sD"}]], "]"}]}], ")"}], "4"]}], 
           RowBox[{
            SuperscriptBox[
             RowBox[{"(", 
              RowBox[{
               RowBox[{"-", "1"}], "+", "nH"}], ")"}], "3"], " ", 
            SuperscriptBox["\[Pi]", "2"], " ", 
            SuperscriptBox["sH", "4"], " ", 
            SuperscriptBox[
             RowBox[{"(", 
              RowBox[{"nD", "+", "nH", "+", 
               RowBox[{"nD", " ", 
                RowBox[{"Erf", "[", 
                 FractionBox[
                  RowBox[{"mD", "-", "t"}], 
                  RowBox[{
                   SqrtBox["2"], " ", "sD"}]], "]"}]}], "+", 
               RowBox[{"nH", " ", 
                RowBox[{"Erf", "[", 
                 FractionBox[
                  RowBox[{"mH", "-", "t"}], 
                  RowBox[{
                   SqrtBox["2"], " ", "sH"}]], "]"}]}]}], ")"}], "8"]}]], "+", 
          RowBox[{
           RowBox[{"(", 
            RowBox[{
             SuperscriptBox[
              RowBox[{"(", 
               RowBox[{"2", "+", "nD"}], ")"}], "2"], " ", 
             SuperscriptBox[
              RowBox[{"(", 
               RowBox[{"2", "+", "nH"}], ")"}], "2"], " ", 
             SuperscriptBox[
              RowBox[{"(", 
               RowBox[{
                RowBox[{"-", "2"}], "+", 
                RowBox[{"Erfc", "[", 
                 FractionBox[
                  RowBox[{"mD", "-", "t"}], 
                  RowBox[{
                   SqrtBox["2"], " ", "sD"}]], "]"}]}], ")"}], "4"], " ", 
             SuperscriptBox[
              RowBox[{"(", 
               RowBox[{
                RowBox[{"-", "2"}], "+", 
                RowBox[{"Erfc", "[", 
                 FractionBox[
                  RowBox[{"mH", "-", "t"}], 
                  RowBox[{
                   SqrtBox["2"], " ", "sH"}]], "]"}]}], ")"}], "4"]}], ")"}], 
           "/", 
           RowBox[{"(", 
            RowBox[{
             SuperscriptBox[
              RowBox[{"(", 
               RowBox[{"nD", "+", "nH"}], ")"}], "2"], " ", 
             RowBox[{"(", 
              RowBox[{"3", "+", "nD", "+", "nH"}], ")"}], " ", 
             SuperscriptBox[
              RowBox[{"(", 
               RowBox[{"4", "+", "nD", "+", "nH"}], ")"}], "4"], " ", 
             SuperscriptBox[
              RowBox[{"(", 
               RowBox[{"2", "-", 
                FractionBox[
                 RowBox[{"nD", " ", 
                  RowBox[{"(", 
                   RowBox[{"1", "+", "nH"}], ")"}], " ", 
                  RowBox[{"Erfc", "[", 
                   FractionBox[
                    RowBox[{"mD", "-", "t"}], 
                    RowBox[{
                    SqrtBox["2"], " ", "sD"}]], "]"}]}], "nH"], "+", 
                RowBox[{
                 RowBox[{"(", 
                  RowBox[{
                   RowBox[{"-", "1"}], "+", "nD", "+", 
                   FractionBox["nD", "nH"]}], ")"}], " ", 
                 RowBox[{"Erfc", "[", 
                  FractionBox[
                   RowBox[{"mH", "-", "t"}], 
                   RowBox[{
                    SqrtBox["2"], " ", "sH"}]], "]"}]}]}], ")"}], "8"]}], 
            ")"}]}]}], ")"}]}], ")"}], 
      RowBox[{
       SuperscriptBox[
        RowBox[{"(", 
         RowBox[{
          RowBox[{
           SuperscriptBox["\[ExponentialE]", 
            RowBox[{"-", 
             FractionBox[
              SuperscriptBox[
               RowBox[{"(", 
                RowBox[{"mH", "-", "t"}], ")"}], "2"], 
              SuperscriptBox["sH", "2"]]}]], " ", 
           RowBox[{"(", 
            RowBox[{
             RowBox[{"-", "1"}], "+", "nD"}], ")"}], " ", 
           SuperscriptBox["nD", "2"], " ", 
           SuperscriptBox["nH", "2"], " ", 
           SuperscriptBox[
            RowBox[{"(", 
             RowBox[{"4", "+", "nD", "+", "nH"}], ")"}], "2"], " ", 
           SuperscriptBox["sD", "4"], " ", 
           SuperscriptBox[
            RowBox[{"(", 
             RowBox[{"mH", "-", "t"}], ")"}], "2"], " ", 
           RowBox[{"(", 
            RowBox[{
             SuperscriptBox["sH", "2"], "+", 
             RowBox[{"2", " ", 
              RowBox[{"(", 
               RowBox[{
                RowBox[{"-", "1"}], "+", "nH"}], ")"}], " ", 
              SuperscriptBox["u", "2"]}]}], ")"}], " ", 
           SuperscriptBox[
            RowBox[{"(", 
             RowBox[{
              RowBox[{"-", "2"}], "+", 
              RowBox[{"Erfc", "[", 
               FractionBox[
                RowBox[{"mD", "-", "t"}], 
                RowBox[{
                 SqrtBox["2"], " ", "sD"}]], "]"}]}], ")"}], "2"]}], "+", 
          RowBox[{"2", " ", 
           SuperscriptBox["\[ExponentialE]", 
            RowBox[{"-", 
             FractionBox[
              SuperscriptBox[
               RowBox[{"(", 
                RowBox[{"mH", "-", "t"}], ")"}], "2"], 
              SuperscriptBox["sH", "2"]]}]], " ", 
           RowBox[{"(", 
            RowBox[{
             RowBox[{"-", "1"}], "+", "nD"}], ")"}], " ", 
           SuperscriptBox["nD", "2"], " ", 
           RowBox[{"(", 
            RowBox[{
             RowBox[{"-", "1"}], "+", "nH"}], ")"}], " ", "nH", " ", 
           SuperscriptBox[
            RowBox[{"(", 
             RowBox[{"4", "+", "nD", "+", "nH"}], ")"}], "2"], " ", 
           SuperscriptBox["sD", "4"], " ", 
           SuperscriptBox["sH", "2"], " ", 
           RowBox[{"(", 
            RowBox[{
             SuperscriptBox["sH", "2"], "+", 
             RowBox[{"nH", " ", 
              SuperscriptBox["u", "2"]}]}], ")"}], " ", 
           SuperscriptBox[
            RowBox[{"(", 
             RowBox[{
              RowBox[{"-", "2"}], "+", 
              RowBox[{"Erfc", "[", 
               FractionBox[
                RowBox[{"mD", "-", "t"}], 
                RowBox[{
                 SqrtBox["2"], " ", "sD"}]], "]"}]}], ")"}], "2"]}], "+", 
          RowBox[{
           SuperscriptBox["\[ExponentialE]", 
            RowBox[{"-", 
             FractionBox[
              SuperscriptBox[
               RowBox[{"(", 
                RowBox[{"mD", "-", "t"}], ")"}], "2"], 
              SuperscriptBox["sD", "2"]]}]], " ", 
           SuperscriptBox["nD", "2"], " ", 
           RowBox[{"(", 
            RowBox[{
             RowBox[{"-", "1"}], "+", "nH"}], ")"}], " ", 
           SuperscriptBox["nH", "2"], " ", 
           SuperscriptBox[
            RowBox[{"(", 
             RowBox[{"4", "+", "nD", "+", "nH"}], ")"}], "2"], " ", 
           SuperscriptBox["sH", "4"], " ", 
           SuperscriptBox[
            RowBox[{"(", 
             RowBox[{"mD", "-", "t"}], ")"}], "2"], " ", 
           RowBox[{"(", 
            RowBox[{
             SuperscriptBox["sD", "2"], "+", 
             RowBox[{"2", " ", 
              RowBox[{"(", 
               RowBox[{
                RowBox[{"-", "1"}], "+", "nD"}], ")"}], " ", 
              SuperscriptBox["u", "2"]}]}], ")"}], " ", 
           SuperscriptBox[
            RowBox[{"(", 
             RowBox[{
              RowBox[{"-", "2"}], "+", 
              RowBox[{"Erfc", "[", 
               FractionBox[
                RowBox[{"mH", "-", "t"}], 
                RowBox[{
                 SqrtBox["2"], " ", "sH"}]], "]"}]}], ")"}], "2"]}], "+", 
          RowBox[{"2", " ", 
           SuperscriptBox["\[ExponentialE]", 
            RowBox[{"-", 
             FractionBox[
              SuperscriptBox[
               RowBox[{"(", 
                RowBox[{"mD", "-", "t"}], ")"}], "2"], 
              SuperscriptBox["sD", "2"]]}]], " ", 
           RowBox[{"(", 
            RowBox[{
             RowBox[{"-", "1"}], "+", "nD"}], ")"}], " ", "nD", " ", 
           RowBox[{"(", 
            RowBox[{
             RowBox[{"-", "1"}], "+", "nH"}], ")"}], " ", 
           SuperscriptBox["nH", "2"], " ", 
           SuperscriptBox[
            RowBox[{"(", 
             RowBox[{"4", "+", "nD", "+", "nH"}], ")"}], "2"], " ", 
           SuperscriptBox["sD", "2"], " ", 
           SuperscriptBox["sH", "4"], " ", 
           RowBox[{"(", 
            RowBox[{
             SuperscriptBox["sD", "2"], "+", 
             RowBox[{"nD", " ", 
              SuperscriptBox["u", "2"]}]}], ")"}], " ", 
           SuperscriptBox[
            RowBox[{"(", 
             RowBox[{
              RowBox[{"-", "2"}], "+", 
              RowBox[{"Erfc", "[", 
               FractionBox[
                RowBox[{"mH", "-", "t"}], 
                RowBox[{
                 SqrtBox["2"], " ", "sH"}]], "]"}]}], ")"}], "2"]}], "+", 
          RowBox[{
           RowBox[{"(", 
            RowBox[{
             RowBox[{"-", "1"}], "+", "nD"}], ")"}], " ", 
           RowBox[{"(", 
            RowBox[{"2", "+", "nD"}], ")"}], " ", 
           RowBox[{"(", 
            RowBox[{
             RowBox[{"-", "1"}], "+", "nH"}], ")"}], " ", 
           RowBox[{"(", 
            RowBox[{"2", "+", "nH"}], ")"}], " ", 
           SuperscriptBox[
            RowBox[{"(", 
             RowBox[{"nD", "+", "nH"}], ")"}], "3"], " ", "\[Pi]", " ", 
           SuperscriptBox["sD", "4"], " ", 
           SuperscriptBox["sH", "4"], " ", 
           SuperscriptBox[
            RowBox[{"(", 
             RowBox[{
              RowBox[{"-", "2"}], "+", 
              RowBox[{"Erfc", "[", 
               FractionBox[
                RowBox[{"mD", "-", "t"}], 
                RowBox[{
                 SqrtBox["2"], " ", "sD"}]], "]"}]}], ")"}], "2"], " ", 
           SuperscriptBox[
            RowBox[{"(", 
             RowBox[{
              RowBox[{"-", "2"}], "+", 
              RowBox[{"Erfc", "[", 
               FractionBox[
                RowBox[{"mH", "-", "t"}], 
                RowBox[{
                 SqrtBox["2"], " ", "sH"}]], "]"}]}], ")"}], "2"]}]}], ")"}], 
        "2"], "/", 
       RowBox[{"(", 
        RowBox[{
         SuperscriptBox[
          RowBox[{"(", 
           RowBox[{
            RowBox[{"-", "1"}], "+", "nD"}], ")"}], "2"], " ", 
         SuperscriptBox[
          RowBox[{"(", 
           RowBox[{
            RowBox[{"-", "1"}], "+", "nH"}], ")"}], "2"], " ", 
         SuperscriptBox[
          RowBox[{"(", 
           RowBox[{"4", "+", "nD", "+", "nH"}], ")"}], "4"], " ", 
         SuperscriptBox["\[Pi]", "2"], " ", 
         SuperscriptBox["sD", "8"], " ", 
         SuperscriptBox["sH", "8"], " ", 
         SuperscriptBox[
          RowBox[{"(", 
           RowBox[{
            RowBox[{
             RowBox[{"-", "2"}], " ", 
             RowBox[{"(", 
              RowBox[{"nD", "+", "nH"}], ")"}]}], "+", 
            RowBox[{"nD", " ", 
             RowBox[{"Erfc", "[", 
              FractionBox[
               RowBox[{"mD", "-", "t"}], 
               RowBox[{
                SqrtBox["2"], " ", "sD"}]], "]"}]}], "+", 
            RowBox[{"nH", " ", 
             RowBox[{"Erfc", "[", 
              FractionBox[
               RowBox[{"mH", "-", "t"}], 
               RowBox[{
                SqrtBox["2"], " ", "sH"}]], "]"}]}]}], ")"}], "8"]}], 
        ")"}]}]}], ",", 
     RowBox[{"If", "[", 
      RowBox[{
       RowBox[{"u", ">", "0"}], ",", 
       RowBox[{"Min", "[", 
        RowBox[{
         RowBox[{"nD", "-", "1"}], ",", 
         RowBox[{"nH", "-", "1"}], ",", 
         RowBox[{"nU", "-", "1"}]}], "]"}], ",", 
       RowBox[{"Min", "[", 
        RowBox[{
         RowBox[{"nD", "-", "1"}], ",", 
         RowBox[{"nH", "-", "1"}]}], "]"}]}], "]"}], ",", 
     RowBox[{"If", "[", 
      RowBox[{
       RowBox[{"u", ">", "0"}], ",", 
       RowBox[{
        RowBox[{"2", "nD"}], "+", 
        RowBox[{"2", "nH"}], "+", "nU"}], ",", 
       RowBox[{
        RowBox[{"2", "nD"}], "+", 
        RowBox[{"2", "nH"}], "+", "1"}]}], "]"}]}], "]"}], "]"}]}], "\n", 
 RowBox[{
  RowBox[{"mcnpv", "[", 
   RowBox[{
   "t_", ",", "mD_", ",", "mH_", ",", "sD_", ",", "sH_", ",", "nD_", ",", 
    "nH_"}], "]"}], ":=", 
  RowBox[{"1", "/", 
   RowBox[{"(", 
    RowBox[{"1", "+", 
     RowBox[{
      RowBox[{"(", 
       RowBox[{"nD", " ", 
        RowBox[{"Erfc", "[", 
         RowBox[{
          RowBox[{"(", 
           RowBox[{"mD", "-", "t"}], ")"}], "/", 
          RowBox[{"(", 
           RowBox[{
            RowBox[{"\[Sqrt]", "2"}], " ", "sD"}], ")"}]}], "]"}]}], ")"}], 
      "/", 
      RowBox[{"(", 
       RowBox[{"nH", " ", 
        RowBox[{"Erfc", "[", 
         RowBox[{
          RowBox[{"(", 
           RowBox[{"mH", "-", "t"}], ")"}], "/", 
          RowBox[{"(", 
           RowBox[{
            RowBox[{"\[Sqrt]", "2"}], " ", "sH"}], ")"}]}], "]"}]}], 
       ")"}]}]}], ")"}]}]}], "\n", 
 RowBox[{
  RowBox[{"cmcnpv", "[", 
   RowBox[{
   "t_", ",", "mD_", ",", "mH_", ",", "sD_", ",", "sH_", ",", "u_", ",", 
    "nD_", ",", "nH_"}], "]"}], ":=", 
  RowBox[{"\[Sqrt]", 
   RowBox[{"(", 
    RowBox[{
     RowBox[{"(", 
      RowBox[{
       RowBox[{
        RowBox[{"(", 
         RowBox[{
          SuperscriptBox["\[ExponentialE]", 
           RowBox[{"-", 
            FractionBox[
             SuperscriptBox[
              RowBox[{"(", 
               RowBox[{"mH", "-", "t"}], ")"}], "2"], 
             SuperscriptBox["sH", "2"]]}]], " ", 
          SuperscriptBox["nD", "2"], " ", 
          SuperscriptBox["nH", "2"], " ", 
          SuperscriptBox[
           RowBox[{"(", 
            RowBox[{"mH", "-", "t"}], ")"}], "2"], " ", 
          RowBox[{"(", 
           RowBox[{
            SuperscriptBox["sH", "2"], "+", 
            RowBox[{"2", " ", 
             RowBox[{"(", 
              RowBox[{
               RowBox[{"-", "1"}], "+", "nH"}], ")"}], " ", 
             SuperscriptBox["u", "2"]}]}], ")"}], " ", 
          SuperscriptBox[
           RowBox[{"Erfc", "[", 
            RowBox[{
             RowBox[{"(", 
              RowBox[{"mD", "-", "t"}], ")"}], "/", 
             RowBox[{"(", 
              RowBox[{
               RowBox[{"\[Sqrt]", "2"}], " ", "sD"}], ")"}]}], "]"}], "2"]}], 
         ")"}], "/", 
        RowBox[{"(", 
         RowBox[{
          RowBox[{"(", 
           RowBox[{
            RowBox[{"-", "1"}], "+", "nH"}], ")"}], " ", "\[Pi]", " ", 
          SuperscriptBox["sH", "4"]}], ")"}]}], "+", 
       RowBox[{
        RowBox[{"(", 
         RowBox[{"2", " ", 
          SuperscriptBox["\[ExponentialE]", 
           RowBox[{"-", 
            FractionBox[
             SuperscriptBox[
              RowBox[{"(", 
               RowBox[{"mH", "-", "t"}], ")"}], "2"], 
             SuperscriptBox["sH", "2"]]}]], " ", 
          SuperscriptBox["nD", "2"], " ", "nH", " ", 
          RowBox[{"(", 
           RowBox[{
            SuperscriptBox["sH", "2"], "+", 
            RowBox[{"nH", " ", 
             SuperscriptBox["u", "2"]}]}], ")"}], " ", 
          SuperscriptBox[
           RowBox[{"Erfc", "[", 
            RowBox[{
             RowBox[{"(", 
              RowBox[{"mD", "-", "t"}], ")"}], "/", 
             RowBox[{"(", 
              RowBox[{
               RowBox[{"\[Sqrt]", "2"}], " ", "sD"}], ")"}]}], "]"}], "2"]}], 
         ")"}], "/", 
        RowBox[{"(", 
         RowBox[{"\[Pi]", " ", 
          SuperscriptBox["sH", "2"]}], ")"}]}], "+", 
       RowBox[{
        RowBox[{"(", 
         RowBox[{
          SuperscriptBox["\[ExponentialE]", 
           RowBox[{"-", 
            FractionBox[
             SuperscriptBox[
              RowBox[{"(", 
               RowBox[{"mD", "-", "t"}], ")"}], "2"], 
             SuperscriptBox["sD", "2"]]}]], " ", 
          SuperscriptBox["nD", "2"], " ", 
          SuperscriptBox["nH", "2"], " ", 
          SuperscriptBox[
           RowBox[{"(", 
            RowBox[{"mD", "-", "t"}], ")"}], "2"], " ", 
          RowBox[{"(", 
           RowBox[{
            SuperscriptBox["sD", "2"], "+", 
            RowBox[{"2", " ", 
             RowBox[{"(", 
              RowBox[{
               RowBox[{"-", "1"}], "+", "nD"}], ")"}], " ", 
             SuperscriptBox["u", "2"]}]}], ")"}], " ", 
          SuperscriptBox[
           RowBox[{"Erfc", "[", 
            RowBox[{
             RowBox[{"(", 
              RowBox[{"mH", "-", "t"}], ")"}], "/", 
             RowBox[{"(", 
              RowBox[{
               RowBox[{"\[Sqrt]", "2"}], " ", "sH"}], ")"}]}], "]"}], "2"]}], 
         ")"}], "/", 
        RowBox[{"(", 
         RowBox[{
          RowBox[{"(", 
           RowBox[{
            RowBox[{"-", "1"}], "+", "nD"}], ")"}], " ", "\[Pi]", " ", 
          SuperscriptBox["sD", "4"]}], ")"}]}], "+", 
       RowBox[{
        RowBox[{"(", 
         RowBox[{"2", " ", 
          SuperscriptBox["\[ExponentialE]", 
           RowBox[{"-", 
            FractionBox[
             SuperscriptBox[
              RowBox[{"(", 
               RowBox[{"mD", "-", "t"}], ")"}], "2"], 
             SuperscriptBox["sD", "2"]]}]], " ", "nD", " ", 
          SuperscriptBox["nH", "2"], " ", 
          RowBox[{"(", 
           RowBox[{
            SuperscriptBox["sD", "2"], "+", 
            RowBox[{"nD", " ", 
             SuperscriptBox["u", "2"]}]}], ")"}], " ", 
          SuperscriptBox[
           RowBox[{"Erfc", "[", 
            RowBox[{
             RowBox[{"(", 
              RowBox[{"mH", "-", "t"}], ")"}], "/", 
             RowBox[{"(", 
              RowBox[{
               RowBox[{"\[Sqrt]", "2"}], " ", "sH"}], ")"}]}], "]"}], "2"]}], 
         ")"}], "/", 
        RowBox[{"(", 
         RowBox[{"\[Pi]", " ", 
          SuperscriptBox["sD", "2"]}], ")"}]}], "+", 
       RowBox[{
        RowBox[{"(", 
         RowBox[{
          RowBox[{"(", 
           RowBox[{"2", "+", "nD"}], ")"}], " ", 
          RowBox[{"(", 
           RowBox[{"2", "+", "nH"}], ")"}], " ", 
          SuperscriptBox[
           RowBox[{"(", 
            RowBox[{"nD", "+", "nH"}], ")"}], "3"], " ", 
          SuperscriptBox[
           RowBox[{"Erfc", "[", 
            RowBox[{
             RowBox[{"(", 
              RowBox[{"mD", "-", "t"}], ")"}], "/", 
             RowBox[{"(", 
              RowBox[{
               RowBox[{"\[Sqrt]", "2"}], " ", "sD"}], ")"}]}], "]"}], "2"], 
          " ", 
          SuperscriptBox[
           RowBox[{"Erfc", "[", 
            RowBox[{
             RowBox[{"(", 
              RowBox[{"mH", "-", "t"}], ")"}], "/", 
             RowBox[{"(", 
              RowBox[{
               RowBox[{"\[Sqrt]", "2"}], " ", "sH"}], ")"}]}], "]"}], "2"]}], 
         ")"}], "/", 
        SuperscriptBox[
         RowBox[{"(", 
          RowBox[{"4", "+", "nD", "+", "nH"}], ")"}], "2"]}]}], ")"}], "/", 
     SuperscriptBox[
      RowBox[{"(", 
       RowBox[{
        RowBox[{"nD", " ", 
         RowBox[{"Erfc", "[", 
          RowBox[{
           RowBox[{"(", 
            RowBox[{"mD", "-", "t"}], ")"}], "/", 
           RowBox[{"(", 
            RowBox[{
             RowBox[{"\[Sqrt]", "2"}], " ", "sD"}], ")"}]}], "]"}]}], "+", 
        RowBox[{"nH", " ", 
         RowBox[{"Erfc", "[", 
          RowBox[{
           RowBox[{"(", 
            RowBox[{"mH", "-", "t"}], ")"}], "/", 
           RowBox[{"(", 
            RowBox[{
             RowBox[{"\[Sqrt]", "2"}], " ", "sH"}], ")"}]}], "]"}]}]}], ")"}],
       "4"]}], ")"}]}]}], "\n", 
 RowBox[{
  RowBox[{"dfnpv", "[", 
   RowBox[{
   "t_", ",", "mD_", ",", "mH_", ",", "sD_", ",", "sH_", ",", "u_", ",", 
    "nD_", ",", "nH_", ",", "nU_"}], "]"}], ":=", 
  RowBox[{"Max", "[", 
   RowBox[{"Min", "[", 
    RowBox[{
     RowBox[{
      SuperscriptBox[
       RowBox[{"(", 
        RowBox[{
         RowBox[{
          RowBox[{"(", 
           RowBox[{
            SuperscriptBox["\[ExponentialE]", 
             RowBox[{"-", 
              FractionBox[
               SuperscriptBox[
                RowBox[{"(", 
                 RowBox[{"mH", "-", "t"}], ")"}], "2"], 
               SuperscriptBox["sH", "2"]]}]], " ", 
            SuperscriptBox["nD", "2"], " ", 
            SuperscriptBox["nH", "2"], " ", 
            SuperscriptBox[
             RowBox[{"(", 
              RowBox[{"mH", "-", "t"}], ")"}], "2"], " ", 
            RowBox[{"(", 
             RowBox[{
              SuperscriptBox["sH", "2"], "+", 
              RowBox[{"2", " ", 
               RowBox[{"(", 
                RowBox[{
                 RowBox[{"-", "1"}], "+", "nH"}], ")"}], " ", 
               SuperscriptBox["u", "2"]}]}], ")"}], " ", 
            SuperscriptBox[
             RowBox[{"Erfc", "[", 
              RowBox[{
               RowBox[{"(", 
                RowBox[{"mD", "-", "t"}], ")"}], "/", 
               RowBox[{"(", 
                RowBox[{
                 RowBox[{"\[Sqrt]", "2"}], " ", "sD"}], ")"}]}], "]"}], 
             "2"]}], ")"}], "/", 
          RowBox[{"(", 
           RowBox[{
            RowBox[{"(", 
             RowBox[{
              RowBox[{"-", "1"}], "+", "nH"}], ")"}], " ", "\[Pi]", " ", 
            SuperscriptBox["sH", "4"]}], ")"}]}], "+", 
         RowBox[{
          RowBox[{"(", 
           RowBox[{"2", " ", 
            SuperscriptBox["\[ExponentialE]", 
             RowBox[{"-", 
              FractionBox[
               SuperscriptBox[
                RowBox[{"(", 
                 RowBox[{"mH", "-", "t"}], ")"}], "2"], 
               SuperscriptBox["sH", "2"]]}]], " ", 
            SuperscriptBox["nD", "2"], " ", "nH", " ", 
            RowBox[{"(", 
             RowBox[{
              SuperscriptBox["sH", "2"], "+", 
              RowBox[{"nH", " ", 
               SuperscriptBox["u", "2"]}]}], ")"}], " ", 
            SuperscriptBox[
             RowBox[{"Erfc", "[", 
              RowBox[{
               RowBox[{"(", 
                RowBox[{"mD", "-", "t"}], ")"}], "/", 
               RowBox[{"(", 
                RowBox[{
                 RowBox[{"\[Sqrt]", "2"}], " ", "sD"}], ")"}]}], "]"}], 
             "2"]}], ")"}], "/", 
          RowBox[{"(", 
           RowBox[{"\[Pi]", " ", 
            SuperscriptBox["sH", "2"]}], ")"}]}], "+", 
         RowBox[{
          RowBox[{"(", 
           RowBox[{
            SuperscriptBox["\[ExponentialE]", 
             RowBox[{"-", 
              FractionBox[
               SuperscriptBox[
                RowBox[{"(", 
                 RowBox[{"mD", "-", "t"}], ")"}], "2"], 
               SuperscriptBox["sD", "2"]]}]], " ", 
            SuperscriptBox["nD", "2"], " ", 
            SuperscriptBox["nH", "2"], " ", 
            SuperscriptBox[
             RowBox[{"(", 
              RowBox[{"mD", "-", "t"}], ")"}], "2"], " ", 
            RowBox[{"(", 
             RowBox[{
              SuperscriptBox["sD", "2"], "+", 
              RowBox[{"2", " ", 
               RowBox[{"(", 
                RowBox[{
                 RowBox[{"-", "1"}], "+", "nD"}], ")"}], " ", 
               SuperscriptBox["u", "2"]}]}], ")"}], " ", 
            SuperscriptBox[
             RowBox[{"Erfc", "[", 
              RowBox[{
               RowBox[{"(", 
                RowBox[{"mH", "-", "t"}], ")"}], "/", 
               RowBox[{"(", 
                RowBox[{
                 RowBox[{"\[Sqrt]", "2"}], " ", "sH"}], ")"}]}], "]"}], 
             "2"]}], ")"}], "/", 
          RowBox[{"(", 
           RowBox[{
            RowBox[{"(", 
             RowBox[{
              RowBox[{"-", "1"}], "+", "nD"}], ")"}], " ", "\[Pi]", " ", 
            SuperscriptBox["sD", "4"]}], ")"}]}], "+", 
         RowBox[{
          RowBox[{"(", 
           RowBox[{"2", " ", 
            SuperscriptBox["\[ExponentialE]", 
             RowBox[{"-", 
              FractionBox[
               SuperscriptBox[
                RowBox[{"(", 
                 RowBox[{"mD", "-", "t"}], ")"}], "2"], 
               SuperscriptBox["sD", "2"]]}]], " ", "nD", " ", 
            SuperscriptBox["nH", "2"], " ", 
            RowBox[{"(", 
             RowBox[{
              SuperscriptBox["sD", "2"], "+", 
              RowBox[{"nD", " ", 
               SuperscriptBox["u", "2"]}]}], ")"}], " ", 
            SuperscriptBox[
             RowBox[{"Erfc", "[", 
              RowBox[{
               RowBox[{"(", 
                RowBox[{"mH", "-", "t"}], ")"}], "/", 
               RowBox[{"(", 
                RowBox[{
                 RowBox[{"\[Sqrt]", "2"}], " ", "sH"}], ")"}]}], "]"}], 
             "2"]}], ")"}], "/", 
          RowBox[{"(", 
           RowBox[{"\[Pi]", " ", 
            SuperscriptBox["sD", "2"]}], ")"}]}], "+", 
         RowBox[{
          RowBox[{"(", 
           RowBox[{
            RowBox[{"(", 
             RowBox[{"2", "+", "nD"}], ")"}], " ", 
            RowBox[{"(", 
             RowBox[{"2", "+", "nH"}], ")"}], " ", 
            SuperscriptBox[
             RowBox[{"(", 
              RowBox[{"nD", "+", "nH"}], ")"}], "3"], " ", 
            SuperscriptBox[
             RowBox[{"Erfc", "[", 
              RowBox[{
               RowBox[{"(", 
                RowBox[{"mD", "-", "t"}], ")"}], "/", 
               RowBox[{"(", 
                RowBox[{
                 RowBox[{"\[Sqrt]", "2"}], " ", "sD"}], ")"}]}], "]"}], "2"], 
            " ", 
            SuperscriptBox[
             RowBox[{"Erfc", "[", 
              RowBox[{
               RowBox[{"(", 
                RowBox[{"mH", "-", "t"}], ")"}], "/", 
               RowBox[{"(", 
                RowBox[{
                 RowBox[{"\[Sqrt]", "2"}], " ", "sH"}], ")"}]}], "]"}], 
             "2"]}], ")"}], "/", 
          SuperscriptBox[
           RowBox[{"(", 
            RowBox[{"4", "+", "nD", "+", "nH"}], ")"}], "2"]}]}], ")"}], "2"],
       "/", 
      RowBox[{"(", 
       RowBox[{
        SuperscriptBox[
         RowBox[{"(", 
          RowBox[{
           RowBox[{"nD", " ", 
            RowBox[{"Erfc", "[", 
             RowBox[{
              RowBox[{"(", 
               RowBox[{"mD", "-", "t"}], ")"}], "/", 
              RowBox[{"(", 
               RowBox[{
                RowBox[{"\[Sqrt]", "2"}], " ", "sD"}], ")"}]}], "]"}]}], "+", 
           RowBox[{"nH", " ", 
            RowBox[{"Erfc", "[", 
             RowBox[{
              RowBox[{"(", 
               RowBox[{"mH", "-", "t"}], ")"}], "/", 
              RowBox[{"(", 
               RowBox[{
                RowBox[{"\[Sqrt]", "2"}], " ", "sH"}], ")"}]}], "]"}]}]}], 
          ")"}], "8"], " ", 
        RowBox[{"(", 
         RowBox[{
          RowBox[{
           RowBox[{"(", 
            RowBox[{
             SuperscriptBox["\[ExponentialE]", 
              RowBox[{"-", 
               FractionBox[
                RowBox[{"2", " ", 
                 SuperscriptBox[
                  RowBox[{"(", 
                   RowBox[{"mH", "-", "t"}], ")"}], "2"]}], 
                SuperscriptBox["sH", "2"]]}]], " ", 
             SuperscriptBox["nD", "4"], " ", 
             SuperscriptBox["nH", "2"], " ", 
             SuperscriptBox[
              RowBox[{"(", 
               RowBox[{
                RowBox[{
                 SuperscriptBox["mH", "2"], " ", "nH"}], "+", 
                RowBox[{"2", " ", 
                 RowBox[{"(", 
                  RowBox[{
                   RowBox[{"-", "1"}], "+", "nH"}], ")"}], " ", 
                 SuperscriptBox["sH", "2"]}], "-", 
                RowBox[{"2", " ", "mH", " ", "nH", " ", "t"}], "+", 
                RowBox[{"nH", " ", 
                 SuperscriptBox["t", "2"]}]}], ")"}], "2"], " ", 
             SuperscriptBox[
              RowBox[{"Erfc", "[", 
               RowBox[{
                RowBox[{"(", 
                 RowBox[{"mD", "-", "t"}], ")"}], "/", 
                RowBox[{"(", 
                 RowBox[{
                  RowBox[{"\[Sqrt]", "2"}], " ", "sD"}], ")"}]}], "]"}], 
              "4"]}], ")"}], "/", 
           RowBox[{"(", 
            RowBox[{
             SuperscriptBox[
              RowBox[{"(", 
               RowBox[{
                RowBox[{"-", "1"}], "+", "nH"}], ")"}], "3"], " ", 
             SuperscriptBox["\[Pi]", "2"], " ", 
             SuperscriptBox["sH", "4"], " ", 
             SuperscriptBox[
              RowBox[{"(", 
               RowBox[{
                RowBox[{"nD", " ", 
                 RowBox[{"Erfc", "[", 
                  RowBox[{
                   RowBox[{"(", 
                    RowBox[{"mD", "-", "t"}], ")"}], "/", 
                   RowBox[{"(", 
                    RowBox[{
                    RowBox[{"\[Sqrt]", "2"}], " ", "sD"}], ")"}]}], "]"}]}], 
                "+", 
                RowBox[{"nH", " ", 
                 RowBox[{"Erfc", "[", 
                  RowBox[{
                   RowBox[{"(", 
                    RowBox[{"mH", "-", "t"}], ")"}], "/", 
                   RowBox[{"(", 
                    RowBox[{
                    RowBox[{"\[Sqrt]", "2"}], " ", "sH"}], ")"}]}], "]"}]}]}],
                ")"}], "8"]}], ")"}]}], "+", 
          RowBox[{
           RowBox[{"(", 
            RowBox[{
             SuperscriptBox["\[ExponentialE]", 
              RowBox[{"-", 
               FractionBox[
                RowBox[{"2", " ", 
                 SuperscriptBox[
                  RowBox[{"(", 
                   RowBox[{"mD", "-", "t"}], ")"}], "2"]}], 
                SuperscriptBox["sD", "2"]]}]], " ", 
             SuperscriptBox["nD", "2"], " ", 
             SuperscriptBox["nH", "4"], " ", 
             SuperscriptBox[
              RowBox[{"(", 
               RowBox[{
                RowBox[{
                 SuperscriptBox["mD", "2"], " ", "nD"}], "+", 
                RowBox[{"2", " ", 
                 RowBox[{"(", 
                  RowBox[{
                   RowBox[{"-", "1"}], "+", "nD"}], ")"}], " ", 
                 SuperscriptBox["sD", "2"]}], "-", 
                RowBox[{"2", " ", "mD", " ", "nD", " ", "t"}], "+", 
                RowBox[{"nD", " ", 
                 SuperscriptBox["t", "2"]}]}], ")"}], "2"], " ", 
             SuperscriptBox[
              RowBox[{"Erfc", "[", 
               RowBox[{
                RowBox[{"(", 
                 RowBox[{"mH", "-", "t"}], ")"}], "/", 
                RowBox[{"(", 
                 RowBox[{
                  RowBox[{"\[Sqrt]", "2"}], " ", "sH"}], ")"}]}], "]"}], 
              "4"]}], ")"}], "/", 
           RowBox[{"(", 
            RowBox[{
             SuperscriptBox[
              RowBox[{"(", 
               RowBox[{
                RowBox[{"-", "1"}], "+", "nD"}], ")"}], "3"], " ", 
             SuperscriptBox["\[Pi]", "2"], " ", 
             SuperscriptBox["sD", "4"], " ", 
             SuperscriptBox[
              RowBox[{"(", 
               RowBox[{
                RowBox[{"nD", " ", 
                 RowBox[{"Erfc", "[", 
                  RowBox[{
                   RowBox[{"(", 
                    RowBox[{"mD", "-", "t"}], ")"}], "/", 
                   RowBox[{"(", 
                    RowBox[{
                    RowBox[{"\[Sqrt]", "2"}], " ", "sD"}], ")"}]}], "]"}]}], 
                "+", 
                RowBox[{"nH", " ", 
                 RowBox[{"Erfc", "[", 
                  RowBox[{
                   RowBox[{"(", 
                    RowBox[{"mH", "-", "t"}], ")"}], "/", 
                   RowBox[{"(", 
                    RowBox[{
                    RowBox[{"\[Sqrt]", "2"}], " ", "sH"}], ")"}]}], "]"}]}]}],
                ")"}], "8"]}], ")"}]}], "+", 
          RowBox[{
           RowBox[{"(", 
            RowBox[{
             SuperscriptBox[
              RowBox[{"(", 
               RowBox[{"2", "+", "nD"}], ")"}], "2"], " ", 
             SuperscriptBox["nH", "8"], " ", 
             SuperscriptBox[
              RowBox[{"(", 
               RowBox[{"2", "+", "nH"}], ")"}], "2"], " ", 
             SuperscriptBox[
              RowBox[{"Erfc", "[", 
               RowBox[{
                RowBox[{"(", 
                 RowBox[{"mD", "-", "t"}], ")"}], "/", 
                RowBox[{"(", 
                 RowBox[{
                  RowBox[{"\[Sqrt]", "2"}], " ", "sD"}], ")"}]}], "]"}], "4"],
              " ", 
             SuperscriptBox[
              RowBox[{"Erfc", "[", 
               RowBox[{
                RowBox[{"(", 
                 RowBox[{"mH", "-", "t"}], ")"}], "/", 
                RowBox[{"(", 
                 RowBox[{
                  RowBox[{"\[Sqrt]", "2"}], " ", "sH"}], ")"}]}], "]"}], 
              "4"]}], ")"}], "/", 
           RowBox[{"(", 
            RowBox[{
             RowBox[{"(", 
              RowBox[{"3", "+", "nD", "+", "nH"}], ")"}], " ", 
             SuperscriptBox[
              RowBox[{"(", 
               RowBox[{"4", "+", "nD", "+", "nH"}], ")"}], "6"], " ", 
             SuperscriptBox[
              RowBox[{"(", 
               RowBox[{
                RowBox[{"nD", " ", 
                 RowBox[{"(", 
                  RowBox[{"1", "+", "nH"}], ")"}], " ", 
                 RowBox[{"Erfc", "[", 
                  RowBox[{
                   RowBox[{"(", 
                    RowBox[{"mD", "-", "t"}], ")"}], "/", 
                   RowBox[{"(", 
                    RowBox[{
                    RowBox[{"\[Sqrt]", "2"}], " ", "sD"}], ")"}]}], "]"}]}], 
                "-", 
                RowBox[{
                 RowBox[{"(", 
                  RowBox[{"nD", "-", "nH", "+", 
                   RowBox[{"nD", " ", "nH"}]}], ")"}], " ", 
                 RowBox[{"Erfc", "[", 
                  RowBox[{
                   RowBox[{"(", 
                    RowBox[{"mH", "-", "t"}], ")"}], "/", 
                   RowBox[{"(", 
                    RowBox[{
                    RowBox[{"\[Sqrt]", "2"}], " ", "sH"}], ")"}]}], "]"}]}]}],
                ")"}], "8"]}], ")"}]}], "+", 
          RowBox[{
           RowBox[{"(", 
            RowBox[{"4", " ", 
             SuperscriptBox["\[ExponentialE]", 
              RowBox[{
               RowBox[{"-", 
                FractionBox[
                 RowBox[{"2", " ", 
                  SuperscriptBox[
                   RowBox[{"(", 
                    RowBox[{"mD", "-", "t"}], ")"}], "2"]}], 
                 SuperscriptBox["sD", "2"]]}], "-", 
               FractionBox[
                RowBox[{"2", " ", 
                 SuperscriptBox[
                  RowBox[{"(", 
                   RowBox[{"mH", "-", "t"}], ")"}], "2"]}], 
                SuperscriptBox["sH", "2"]]}]], " ", 
             SuperscriptBox["nD", "4"], " ", 
             SuperscriptBox["nH", "4"], " ", 
             SuperscriptBox["u", "4"], " ", 
             SuperscriptBox[
              RowBox[{"(", 
               RowBox[{
                RowBox[{
                 SuperscriptBox["\[ExponentialE]", 
                  FractionBox[
                   SuperscriptBox[
                    RowBox[{"(", 
                    RowBox[{"mD", "-", "t"}], ")"}], "2"], 
                   SuperscriptBox["sD", "2"]]], " ", 
                 SuperscriptBox["sD", "4"], " ", 
                 RowBox[{"(", 
                  RowBox[{
                   SuperscriptBox["mH", "2"], "+", 
                   SuperscriptBox["sH", "2"], "-", 
                   RowBox[{"2", " ", "mH", " ", "t"}], "+", 
                   SuperscriptBox["t", "2"]}], ")"}], " ", 
                 SuperscriptBox[
                  RowBox[{"Erfc", "[", 
                   RowBox[{
                    RowBox[{"(", 
                    RowBox[{"mD", "-", "t"}], ")"}], "/", 
                    RowBox[{"(", 
                    RowBox[{
                    RowBox[{"\[Sqrt]", "2"}], " ", "sD"}], ")"}]}], "]"}], 
                  "2"]}], "+", 
                RowBox[{
                 SuperscriptBox["\[ExponentialE]", 
                  FractionBox[
                   SuperscriptBox[
                    RowBox[{"(", 
                    RowBox[{"mH", "-", "t"}], ")"}], "2"], 
                   SuperscriptBox["sH", "2"]]], " ", 
                 SuperscriptBox["sH", "4"], " ", 
                 RowBox[{"(", 
                  RowBox[{
                   SuperscriptBox["mD", "2"], "+", 
                   SuperscriptBox["sD", "2"], "-", 
                   RowBox[{"2", " ", "mD", " ", "t"}], "+", 
                   SuperscriptBox["t", "2"]}], ")"}], " ", 
                 SuperscriptBox[
                  RowBox[{"Erfc", "[", 
                   RowBox[{
                    RowBox[{"(", 
                    RowBox[{"mH", "-", "t"}], ")"}], "/", 
                    RowBox[{"(", 
                    RowBox[{
                    RowBox[{"\[Sqrt]", "2"}], " ", "sH"}], ")"}]}], "]"}], 
                  "2"]}]}], ")"}], "2"]}], ")"}], "/", 
           RowBox[{"(", 
            RowBox[{
             RowBox[{"(", 
              RowBox[{
               RowBox[{"-", "1"}], "+", "nU"}], ")"}], " ", 
             SuperscriptBox["\[Pi]", "2"], " ", 
             SuperscriptBox["sD", "8"], " ", 
             SuperscriptBox["sH", "8"], " ", 
             SuperscriptBox[
              RowBox[{"(", 
               RowBox[{
                RowBox[{"nD", " ", 
                 RowBox[{"Erfc", "[", 
                  RowBox[{
                   RowBox[{"(", 
                    RowBox[{"mD", "-", "t"}], ")"}], "/", 
                   RowBox[{"(", 
                    RowBox[{
                    RowBox[{"\[Sqrt]", "2"}], " ", "sD"}], ")"}]}], "]"}]}], 
                "+", 
                RowBox[{"nH", " ", 
                 RowBox[{"Erfc", "[", 
                  RowBox[{
                   RowBox[{"(", 
                    RowBox[{"mH", "-", "t"}], ")"}], "/", 
                   RowBox[{"(", 
                    RowBox[{
                    RowBox[{"\[Sqrt]", "2"}], " ", "sH"}], ")"}]}], "]"}]}]}],
                ")"}], "8"]}], ")"}]}]}], ")"}]}], ")"}]}], ",", 
     RowBox[{"If", "[", 
      RowBox[{
       RowBox[{"u", ">", "0"}], ",", 
       RowBox[{"Min", "[", 
        RowBox[{
         RowBox[{"nD", "-", "1"}], ",", 
         RowBox[{"nH", "-", "1"}], ",", 
         RowBox[{"nU", "-", "1"}]}], "]"}], ",", 
       RowBox[{"Min", "[", 
        RowBox[{
         RowBox[{"nD", "-", "1"}], ",", 
         RowBox[{"nH", "-", "1"}]}], "]"}]}], "]"}], ",", 
     RowBox[{"If", "[", 
      RowBox[{
       RowBox[{"u", ">", "0"}], ",", 
       RowBox[{
        RowBox[{"2", "nD"}], "+", 
        RowBox[{"2", "nH"}], "+", "nU"}], ",", 
       RowBox[{
        RowBox[{"2", "nD"}], "+", 
        RowBox[{"2", "nH"}], "+", "1"}]}], "]"}]}], "]"}], "]"}]}], "\n", 
 RowBox[{
  RowBox[{"mcdor", "[", 
   RowBox[{
   "t_", ",", "mD_", ",", "mH_", ",", "sD_", ",", "sH_", ",", "nD_", ",", 
    "nH_"}], "]"}], ":=", 
  RowBox[{
   RowBox[{"(", 
    RowBox[{
     RowBox[{"(", 
      RowBox[{
       RowBox[{"-", "2"}], "+", 
       RowBox[{"Erfc", "[", 
        RowBox[{
         RowBox[{"(", 
          RowBox[{"mD", "-", "t"}], ")"}], "/", 
         RowBox[{"(", 
          RowBox[{
           RowBox[{"\[Sqrt]", "2"}], " ", "sD"}], ")"}]}], "]"}]}], ")"}], 
     " ", 
     RowBox[{"Erfc", "[", 
      RowBox[{
       RowBox[{"(", 
        RowBox[{"mH", "-", "t"}], ")"}], "/", 
       RowBox[{"(", 
        RowBox[{
         RowBox[{"\[Sqrt]", "2"}], " ", "sH"}], ")"}]}], "]"}]}], ")"}], "/", 
   RowBox[{"(", 
    RowBox[{
     RowBox[{"Erfc", "[", 
      RowBox[{
       RowBox[{"(", 
        RowBox[{"mD", "-", "t"}], ")"}], "/", 
       RowBox[{"(", 
        RowBox[{
         RowBox[{"\[Sqrt]", "2"}], " ", "sD"}], ")"}]}], "]"}], " ", 
     RowBox[{"(", 
      RowBox[{
       RowBox[{"-", "2"}], "+", 
       RowBox[{"Erfc", "[", 
        RowBox[{
         RowBox[{"(", 
          RowBox[{"mH", "-", "t"}], ")"}], "/", 
         RowBox[{"(", 
          RowBox[{
           RowBox[{"\[Sqrt]", "2"}], " ", "sH"}], ")"}]}], "]"}]}], ")"}]}], 
    ")"}]}]}], "\n", 
 RowBox[{
  RowBox[{"cmcdor", "[", 
   RowBox[{
   "t_", ",", "mD_", ",", "mH_", ",", "sD_", ",", "sH_", ",", "u_", ",", 
    "nD_", ",", "nH_"}], "]"}], ":=", 
  RowBox[{
   RowBox[{"(", 
    RowBox[{"1", "/", 
     RowBox[{"(", 
      RowBox[{"\[Sqrt]", "\[Pi]"}], ")"}]}], ")"}], "2", " ", 
   RowBox[{"\[Sqrt]", 
    RowBox[{"(", 
     RowBox[{
      RowBox[{"(", 
       RowBox[{
        RowBox[{
         SuperscriptBox["\[ExponentialE]", 
          RowBox[{"-", 
           FractionBox[
            SuperscriptBox[
             RowBox[{"(", 
              RowBox[{"mH", "-", "t"}], ")"}], "2"], 
            SuperscriptBox["sH", "2"]]}]], " ", 
         RowBox[{"(", 
          RowBox[{
           RowBox[{"-", "1"}], "+", "nD"}], ")"}], " ", "nD", " ", "nH", " ", 
         SuperscriptBox["sD", "4"], " ", 
         SuperscriptBox[
          RowBox[{"(", 
           RowBox[{"mH", "-", "t"}], ")"}], "2"], " ", 
         RowBox[{"(", 
          RowBox[{
           SuperscriptBox["sH", "2"], "+", 
           RowBox[{"2", " ", 
            RowBox[{"(", 
             RowBox[{
              RowBox[{"-", "1"}], "+", "nH"}], ")"}], " ", 
            SuperscriptBox["u", "2"]}]}], ")"}], " ", 
         SuperscriptBox[
          RowBox[{"(", 
           RowBox[{
            RowBox[{"-", "2"}], "+", 
            RowBox[{"Erfc", "[", 
             RowBox[{
              RowBox[{"(", 
               RowBox[{"mD", "-", "t"}], ")"}], "/", 
              RowBox[{"(", 
               RowBox[{
                RowBox[{"\[Sqrt]", "2"}], " ", "sD"}], ")"}]}], "]"}]}], 
           ")"}], "2"], " ", 
         SuperscriptBox[
          RowBox[{"Erfc", "[", 
           RowBox[{
            RowBox[{"(", 
             RowBox[{"mD", "-", "t"}], ")"}], "/", 
            RowBox[{"(", 
             RowBox[{
              RowBox[{"\[Sqrt]", "2"}], " ", "sD"}], ")"}]}], "]"}], "2"]}], 
        "+", 
        RowBox[{"2", " ", 
         SuperscriptBox["\[ExponentialE]", 
          RowBox[{"-", 
           FractionBox[
            SuperscriptBox[
             RowBox[{"(", 
              RowBox[{"mH", "-", "t"}], ")"}], "2"], 
            SuperscriptBox["sH", "2"]]}]], " ", 
         RowBox[{"(", 
          RowBox[{
           RowBox[{"-", "1"}], "+", "nD"}], ")"}], " ", "nD", " ", 
         RowBox[{"(", 
          RowBox[{
           RowBox[{"-", "1"}], "+", "nH"}], ")"}], " ", 
         SuperscriptBox["sD", "4"], " ", 
         SuperscriptBox["sH", "2"], " ", 
         RowBox[{"(", 
          RowBox[{
           SuperscriptBox["sH", "2"], "+", 
           RowBox[{"nH", " ", 
            SuperscriptBox["u", "2"]}]}], ")"}], " ", 
         SuperscriptBox[
          RowBox[{"(", 
           RowBox[{
            RowBox[{"-", "2"}], "+", 
            RowBox[{"Erfc", "[", 
             RowBox[{
              RowBox[{"(", 
               RowBox[{"mD", "-", "t"}], ")"}], "/", 
              RowBox[{"(", 
               RowBox[{
                RowBox[{"\[Sqrt]", "2"}], " ", "sD"}], ")"}]}], "]"}]}], 
           ")"}], "2"], " ", 
         SuperscriptBox[
          RowBox[{"Erfc", "[", 
           RowBox[{
            RowBox[{"(", 
             RowBox[{"mD", "-", "t"}], ")"}], "/", 
            RowBox[{"(", 
             RowBox[{
              RowBox[{"\[Sqrt]", "2"}], " ", "sD"}], ")"}]}], "]"}], "2"]}], 
        "+", 
        RowBox[{
         SuperscriptBox["\[ExponentialE]", 
          RowBox[{"-", 
           FractionBox[
            SuperscriptBox[
             RowBox[{"(", 
              RowBox[{"mD", "-", "t"}], ")"}], "2"], 
            SuperscriptBox["sD", "2"]]}]], " ", "nD", " ", 
         RowBox[{"(", 
          RowBox[{
           RowBox[{"-", "1"}], "+", "nH"}], ")"}], " ", "nH", " ", 
         SuperscriptBox["sH", "4"], " ", 
         SuperscriptBox[
          RowBox[{"(", 
           RowBox[{"mD", "-", "t"}], ")"}], "2"], " ", 
         RowBox[{"(", 
          RowBox[{
           SuperscriptBox["sD", "2"], "+", 
           RowBox[{"2", " ", 
            RowBox[{"(", 
             RowBox[{
              RowBox[{"-", "1"}], "+", "nD"}], ")"}], " ", 
            SuperscriptBox["u", "2"]}]}], ")"}], " ", 
         SuperscriptBox[
          RowBox[{"(", 
           RowBox[{
            RowBox[{"-", "2"}], "+", 
            RowBox[{"Erfc", "[", 
             RowBox[{
              RowBox[{"(", 
               RowBox[{"mH", "-", "t"}], ")"}], "/", 
              RowBox[{"(", 
               RowBox[{
                RowBox[{"\[Sqrt]", "2"}], " ", "sH"}], ")"}]}], "]"}]}], 
           ")"}], "2"], " ", 
         SuperscriptBox[
          RowBox[{"Erfc", "[", 
           RowBox[{
            RowBox[{"(", 
             RowBox[{"mH", "-", "t"}], ")"}], "/", 
            RowBox[{"(", 
             RowBox[{
              RowBox[{"\[Sqrt]", "2"}], " ", "sH"}], ")"}]}], "]"}], "2"]}], 
        "+", 
        RowBox[{"2", " ", 
         SuperscriptBox["\[ExponentialE]", 
          RowBox[{"-", 
           FractionBox[
            SuperscriptBox[
             RowBox[{"(", 
              RowBox[{"mD", "-", "t"}], ")"}], "2"], 
            SuperscriptBox["sD", "2"]]}]], " ", 
         RowBox[{"(", 
          RowBox[{
           RowBox[{"-", "1"}], "+", "nD"}], ")"}], " ", 
         RowBox[{"(", 
          RowBox[{
           RowBox[{"-", "1"}], "+", "nH"}], ")"}], " ", "nH", " ", 
         SuperscriptBox["sD", "2"], " ", 
         SuperscriptBox["sH", "4"], " ", 
         RowBox[{"(", 
          RowBox[{
           SuperscriptBox["sD", "2"], "+", 
           RowBox[{"nD", " ", 
            SuperscriptBox["u", "2"]}]}], ")"}], " ", 
         SuperscriptBox[
          RowBox[{"(", 
           RowBox[{
            RowBox[{"-", "2"}], "+", 
            RowBox[{"Erfc", "[", 
             RowBox[{
              RowBox[{"(", 
               RowBox[{"mH", "-", "t"}], ")"}], "/", 
              RowBox[{"(", 
               RowBox[{
                RowBox[{"\[Sqrt]", "2"}], " ", "sH"}], ")"}]}], "]"}]}], 
           ")"}], "2"], " ", 
         SuperscriptBox[
          RowBox[{"Erfc", "[", 
           RowBox[{
            RowBox[{"(", 
             RowBox[{"mH", "-", "t"}], ")"}], "/", 
            RowBox[{"(", 
             RowBox[{
              RowBox[{"\[Sqrt]", "2"}], " ", "sH"}], ")"}]}], "]"}], "2"]}]}],
        ")"}], "/", 
      RowBox[{"(", 
       RowBox[{
        RowBox[{"(", 
         RowBox[{
          RowBox[{"-", "1"}], "+", "nD"}], ")"}], " ", "nD", " ", 
        RowBox[{"(", 
         RowBox[{
          RowBox[{"-", "1"}], "+", "nH"}], ")"}], " ", "nH", " ", 
        SuperscriptBox["sD", "4"], " ", 
        SuperscriptBox["sH", "4"], " ", 
        SuperscriptBox[
         RowBox[{"Erfc", "[", 
          RowBox[{
           RowBox[{"(", 
            RowBox[{"mD", "-", "t"}], ")"}], "/", 
           RowBox[{"(", 
            RowBox[{
             RowBox[{"\[Sqrt]", "2"}], " ", "sD"}], ")"}]}], "]"}], "4"], " ", 
        SuperscriptBox[
         RowBox[{"(", 
          RowBox[{
           RowBox[{"-", "2"}], "+", 
           RowBox[{"Erfc", "[", 
            RowBox[{
             RowBox[{"(", 
              RowBox[{"mH", "-", "t"}], ")"}], "/", 
             RowBox[{"(", 
              RowBox[{
               RowBox[{"\[Sqrt]", "2"}], " ", "sH"}], ")"}]}], "]"}]}], ")"}],
          "4"]}], ")"}]}], ")"}]}]}]}], "\n", 
 RowBox[{
  RowBox[{"dfdor", "[", 
   RowBox[{
   "t_", ",", "mD_", ",", "mH_", ",", "sD_", ",", "sH_", ",", "u_", ",", 
    "nD_", ",", "nH_", ",", "nU_"}], "]"}], ":=", 
  RowBox[{"Max", "[", 
   RowBox[{
    RowBox[{"Min", "[", 
     RowBox[{
      RowBox[{
       RowBox[{"(", 
        RowBox[{"16", " ", 
         SuperscriptBox[
          RowBox[{"(", 
           RowBox[{
            RowBox[{
             SuperscriptBox["\[ExponentialE]", 
              RowBox[{"-", 
               FractionBox[
                SuperscriptBox[
                 RowBox[{"(", 
                  RowBox[{"mH", "-", "t"}], ")"}], "2"], 
                SuperscriptBox["sH", "2"]]}]], " ", 
             RowBox[{"(", 
              RowBox[{
               RowBox[{"-", "1"}], "+", "nD"}], ")"}], " ", "nD", " ", "nH", 
             " ", 
             SuperscriptBox["sD", "4"], " ", 
             SuperscriptBox[
              RowBox[{"(", 
               RowBox[{"mH", "-", "t"}], ")"}], "2"], " ", 
             RowBox[{"(", 
              RowBox[{
               SuperscriptBox["sH", "2"], "+", 
               RowBox[{"2", " ", 
                RowBox[{"(", 
                 RowBox[{
                  RowBox[{"-", "1"}], "+", "nH"}], ")"}], " ", 
                SuperscriptBox["u", "2"]}]}], ")"}], " ", 
             SuperscriptBox[
              RowBox[{"(", 
               RowBox[{
                RowBox[{"-", "2"}], "+", 
                RowBox[{"Erfc", "[", 
                 RowBox[{
                  RowBox[{"(", 
                   RowBox[{"mD", "-", "t"}], ")"}], "/", 
                  RowBox[{"(", 
                   RowBox[{
                    RowBox[{"\[Sqrt]", "2"}], " ", "sD"}], ")"}]}], "]"}]}], 
               ")"}], "2"], " ", 
             SuperscriptBox[
              RowBox[{"Erfc", "[", 
               RowBox[{
                RowBox[{"(", 
                 RowBox[{"mD", "-", "t"}], ")"}], "/", 
                RowBox[{"(", 
                 RowBox[{
                  RowBox[{"\[Sqrt]", "2"}], " ", "sD"}], ")"}]}], "]"}], 
              "2"]}], "+", 
            RowBox[{"2", " ", 
             SuperscriptBox["\[ExponentialE]", 
              RowBox[{"-", 
               FractionBox[
                SuperscriptBox[
                 RowBox[{"(", 
                  RowBox[{"mH", "-", "t"}], ")"}], "2"], 
                SuperscriptBox["sH", "2"]]}]], " ", 
             RowBox[{"(", 
              RowBox[{
               RowBox[{"-", "1"}], "+", "nD"}], ")"}], " ", "nD", " ", 
             RowBox[{"(", 
              RowBox[{
               RowBox[{"-", "1"}], "+", "nH"}], ")"}], " ", 
             SuperscriptBox["sD", "4"], " ", 
             SuperscriptBox["sH", "2"], " ", 
             RowBox[{"(", 
              RowBox[{
               SuperscriptBox["sH", "2"], "+", 
               RowBox[{"nH", " ", 
                SuperscriptBox["u", "2"]}]}], ")"}], " ", 
             SuperscriptBox[
              RowBox[{"(", 
               RowBox[{
                RowBox[{"-", "2"}], "+", 
                RowBox[{"Erfc", "[", 
                 RowBox[{
                  RowBox[{"(", 
                   RowBox[{"mD", "-", "t"}], ")"}], "/", 
                  RowBox[{"(", 
                   RowBox[{
                    RowBox[{"\[Sqrt]", "2"}], " ", "sD"}], ")"}]}], "]"}]}], 
               ")"}], "2"], " ", 
             SuperscriptBox[
              RowBox[{"Erfc", "[", 
               RowBox[{
                RowBox[{"(", 
                 RowBox[{"mD", "-", "t"}], ")"}], "/", 
                RowBox[{"(", 
                 RowBox[{
                  RowBox[{"\[Sqrt]", "2"}], " ", "sD"}], ")"}]}], "]"}], 
              "2"]}], "+", 
            RowBox[{
             SuperscriptBox["\[ExponentialE]", 
              RowBox[{"-", 
               FractionBox[
                SuperscriptBox[
                 RowBox[{"(", 
                  RowBox[{"mD", "-", "t"}], ")"}], "2"], 
                SuperscriptBox["sD", "2"]]}]], " ", "nD", " ", 
             RowBox[{"(", 
              RowBox[{
               RowBox[{"-", "1"}], "+", "nH"}], ")"}], " ", "nH", " ", 
             SuperscriptBox["sH", "4"], " ", 
             SuperscriptBox[
              RowBox[{"(", 
               RowBox[{"mD", "-", "t"}], ")"}], "2"], " ", 
             RowBox[{"(", 
              RowBox[{
               SuperscriptBox["sD", "2"], "+", 
               RowBox[{"2", " ", 
                RowBox[{"(", 
                 RowBox[{
                  RowBox[{"-", "1"}], "+", "nD"}], ")"}], " ", 
                SuperscriptBox["u", "2"]}]}], ")"}], " ", 
             SuperscriptBox[
              RowBox[{"(", 
               RowBox[{
                RowBox[{"-", "2"}], "+", 
                RowBox[{"Erfc", "[", 
                 RowBox[{
                  RowBox[{"(", 
                   RowBox[{"mH", "-", "t"}], ")"}], "/", 
                  RowBox[{"(", 
                   RowBox[{
                    RowBox[{"\[Sqrt]", "2"}], " ", "sH"}], ")"}]}], "]"}]}], 
               ")"}], "2"], " ", 
             SuperscriptBox[
              RowBox[{"Erfc", "[", 
               RowBox[{
                RowBox[{"(", 
                 RowBox[{"mH", "-", "t"}], ")"}], "/", 
                RowBox[{"(", 
                 RowBox[{
                  RowBox[{"\[Sqrt]", "2"}], " ", "sH"}], ")"}]}], "]"}], 
              "2"]}], "+", 
            RowBox[{"2", " ", 
             SuperscriptBox["\[ExponentialE]", 
              RowBox[{"-", 
               FractionBox[
                SuperscriptBox[
                 RowBox[{"(", 
                  RowBox[{"mD", "-", "t"}], ")"}], "2"], 
                SuperscriptBox["sD", "2"]]}]], " ", 
             RowBox[{"(", 
              RowBox[{
               RowBox[{"-", "1"}], "+", "nD"}], ")"}], " ", 
             RowBox[{"(", 
              RowBox[{
               RowBox[{"-", "1"}], "+", "nH"}], ")"}], " ", "nH", " ", 
             SuperscriptBox["sD", "2"], " ", 
             SuperscriptBox["sH", "4"], " ", 
             RowBox[{"(", 
              RowBox[{
               SuperscriptBox["sD", "2"], "+", 
               RowBox[{"nD", " ", 
                SuperscriptBox["u", "2"]}]}], ")"}], " ", 
             SuperscriptBox[
              RowBox[{"(", 
               RowBox[{
                RowBox[{"-", "2"}], "+", 
                RowBox[{"Erfc", "[", 
                 RowBox[{
                  RowBox[{"(", 
                   RowBox[{"mH", "-", "t"}], ")"}], "/", 
                  RowBox[{"(", 
                   RowBox[{
                    RowBox[{"\[Sqrt]", "2"}], " ", "sH"}], ")"}]}], "]"}]}], 
               ")"}], "2"], " ", 
             SuperscriptBox[
              RowBox[{"Erfc", "[", 
               RowBox[{
                RowBox[{"(", 
                 RowBox[{"mH", "-", "t"}], ")"}], "/", 
                RowBox[{"(", 
                 RowBox[{
                  RowBox[{"\[Sqrt]", "2"}], " ", "sH"}], ")"}]}], "]"}], 
              "2"]}]}], ")"}], "2"]}], ")"}], "/", 
       RowBox[{"(", 
        RowBox[{
         SuperscriptBox[
          RowBox[{"(", 
           RowBox[{
            RowBox[{"-", "1"}], "+", "nD"}], ")"}], "2"], " ", 
         SuperscriptBox["nD", "2"], " ", 
         SuperscriptBox[
          RowBox[{"(", 
           RowBox[{
            RowBox[{"-", "1"}], "+", "nH"}], ")"}], "2"], " ", 
         SuperscriptBox["nH", "2"], " ", 
         SuperscriptBox["\[Pi]", "2"], " ", 
         SuperscriptBox["sD", "8"], " ", 
         SuperscriptBox["sH", "8"], " ", 
         SuperscriptBox[
          RowBox[{"Erfc", "[", 
           RowBox[{
            RowBox[{"(", 
             RowBox[{"mD", "-", "t"}], ")"}], "/", 
            RowBox[{"(", 
             RowBox[{
              RowBox[{"\[Sqrt]", "2"}], " ", "sD"}], ")"}]}], "]"}], "8"], 
         " ", 
         SuperscriptBox[
          RowBox[{"(", 
           RowBox[{
            RowBox[{"-", "2"}], "+", 
            RowBox[{"Erfc", "[", 
             RowBox[{
              RowBox[{"(", 
               RowBox[{"mH", "-", "t"}], ")"}], "/", 
              RowBox[{"(", 
               RowBox[{
                RowBox[{"\[Sqrt]", "2"}], " ", "sH"}], ")"}]}], "]"}]}], 
           ")"}], "8"], " ", 
         RowBox[{"(", 
          RowBox[{
           RowBox[{
            RowBox[{"(", 
             RowBox[{"1", "/", 
              RowBox[{"(", 
               RowBox[{
                RowBox[{"-", "1"}], "+", "nH"}], ")"}]}], ")"}], 
            SuperscriptBox[
             RowBox[{"(", 
              RowBox[{
               RowBox[{
                RowBox[{"(", 
                 RowBox[{"1", "/", "nH"}], ")"}], 
                RowBox[{
                 SuperscriptBox["sH", "2"], " ", 
                 SuperscriptBox[
                  RowBox[{"(", 
                   RowBox[{
                    RowBox[{"-", 
                    RowBox[{"(", 
                    RowBox[{
                    RowBox[{"(", 
                    RowBox[{
                    SuperscriptBox["\[ExponentialE]", 
                    RowBox[{"-", 
                    FractionBox[
                    SuperscriptBox[
                    RowBox[{"(", 
                    RowBox[{"mH", "-", "t"}], ")"}], "2"], 
                    RowBox[{"2", " ", 
                    SuperscriptBox["sH", "2"]}]]}]], " ", 
                    RowBox[{"\[Sqrt]", 
                    RowBox[{"(", 
                    RowBox[{"2", "/", "\[Pi]"}], ")"}]}], " ", 
                    RowBox[{"(", 
                    RowBox[{
                    RowBox[{"-", "2"}], "+", 
                    RowBox[{"Erfc", "[", 
                    RowBox[{
                    RowBox[{"(", 
                    RowBox[{"mD", "-", "t"}], ")"}], "/", 
                    RowBox[{"(", 
                    RowBox[{
                    RowBox[{"\[Sqrt]", "2"}], " ", "sD"}], ")"}]}], "]"}]}], 
                    ")"}]}], ")"}], "/", 
                    RowBox[{"(", 
                    RowBox[{"sH", " ", 
                    RowBox[{"Erfc", "[", 
                    RowBox[{
                    RowBox[{"(", 
                    RowBox[{"mD", "-", "t"}], ")"}], "/", 
                    RowBox[{"(", 
                    RowBox[{
                    RowBox[{"\[Sqrt]", "2"}], " ", "sD"}], ")"}]}], "]"}], 
                    " ", 
                    RowBox[{"(", 
                    RowBox[{
                    RowBox[{"-", "2"}], "+", 
                    RowBox[{"Erfc", "[", 
                    RowBox[{
                    RowBox[{"(", 
                    RowBox[{"mH", "-", "t"}], ")"}], "/", 
                    RowBox[{"(", 
                    RowBox[{
                    RowBox[{"\[Sqrt]", "2"}], " ", "sH"}], ")"}]}], "]"}]}], 
                    ")"}]}], ")"}]}], ")"}]}], "+", 
                    RowBox[{
                    RowBox[{"(", 
                    RowBox[{
                    SuperscriptBox["\[ExponentialE]", 
                    RowBox[{"-", 
                    FractionBox[
                    SuperscriptBox[
                    RowBox[{"(", 
                    RowBox[{"mH", "-", "t"}], ")"}], "2"], 
                    RowBox[{"2", " ", 
                    SuperscriptBox["sH", "2"]}]]}]], " ", 
                    RowBox[{"\[Sqrt]", 
                    RowBox[{"(", 
                    RowBox[{"2", "/", "\[Pi]"}], ")"}]}], " ", 
                    RowBox[{"(", 
                    RowBox[{
                    RowBox[{"-", "2"}], "+", 
                    RowBox[{"Erfc", "[", 
                    RowBox[{
                    RowBox[{"(", 
                    RowBox[{"mD", "-", "t"}], ")"}], "/", 
                    RowBox[{"(", 
                    RowBox[{
                    RowBox[{"\[Sqrt]", "2"}], " ", "sD"}], ")"}]}], "]"}]}], 
                    ")"}], " ", 
                    RowBox[{"Erfc", "[", 
                    RowBox[{
                    RowBox[{"(", 
                    RowBox[{"mH", "-", "t"}], ")"}], "/", 
                    RowBox[{"(", 
                    RowBox[{
                    RowBox[{"\[Sqrt]", "2"}], " ", "sH"}], ")"}]}], "]"}]}], 
                    ")"}], "/", 
                    RowBox[{"(", 
                    RowBox[{"sH", " ", 
                    RowBox[{"Erfc", "[", 
                    RowBox[{
                    RowBox[{"(", 
                    RowBox[{"mD", "-", "t"}], ")"}], "/", 
                    RowBox[{"(", 
                    RowBox[{
                    RowBox[{"\[Sqrt]", "2"}], " ", "sD"}], ")"}]}], "]"}], 
                    " ", 
                    SuperscriptBox[
                    RowBox[{"(", 
                    RowBox[{
                    RowBox[{"-", "2"}], "+", 
                    RowBox[{"Erfc", "[", 
                    RowBox[{
                    RowBox[{"(", 
                    RowBox[{"mH", "-", "t"}], ")"}], "/", 
                    RowBox[{"(", 
                    RowBox[{
                    RowBox[{"\[Sqrt]", "2"}], " ", "sH"}], ")"}]}], "]"}]}], 
                    ")"}], "2"]}], ")"}]}]}], ")"}], "2"]}]}], "+", 
               RowBox[{
                RowBox[{"(", 
                 RowBox[{"1", "/", 
                  RowBox[{"(", 
                   RowBox[{"2", " ", 
                    RowBox[{"(", 
                    RowBox[{
                    RowBox[{"-", "1"}], "+", "nH"}], ")"}]}], ")"}]}], ")"}], 
                RowBox[{
                 SuperscriptBox["sH", "2"], " ", 
                 SuperscriptBox[
                  RowBox[{"(", 
                   RowBox[{
                    RowBox[{
                    RowBox[{"(", 
                    RowBox[{
                    SuperscriptBox["\[ExponentialE]", 
                    RowBox[{"-", 
                    FractionBox[
                    SuperscriptBox[
                    RowBox[{"(", 
                    RowBox[{"mH", "-", "t"}], ")"}], "2"], 
                    RowBox[{"2", " ", 
                    SuperscriptBox["sH", "2"]}]]}]], " ", 
                    RowBox[{"\[Sqrt]", 
                    RowBox[{"(", 
                    RowBox[{"2", "/", "\[Pi]"}], ")"}]}], " ", 
                    RowBox[{"(", 
                    RowBox[{"mH", "-", "t"}], ")"}], " ", 
                    RowBox[{"(", 
                    RowBox[{
                    RowBox[{"-", "2"}], "+", 
                    RowBox[{"Erfc", "[", 
                    RowBox[{
                    RowBox[{"(", 
                    RowBox[{"mD", "-", "t"}], ")"}], "/", 
                    RowBox[{"(", 
                    RowBox[{
                    RowBox[{"\[Sqrt]", "2"}], " ", "sD"}], ")"}]}], "]"}]}], 
                    ")"}]}], ")"}], "/", 
                    RowBox[{"(", 
                    RowBox[{
                    SuperscriptBox["sH", "2"], " ", 
                    RowBox[{"Erfc", "[", 
                    RowBox[{
                    RowBox[{"(", 
                    RowBox[{"mD", "-", "t"}], ")"}], "/", 
                    RowBox[{"(", 
                    RowBox[{
                    RowBox[{"\[Sqrt]", "2"}], " ", "sD"}], ")"}]}], "]"}], 
                    " ", 
                    RowBox[{"(", 
                    RowBox[{
                    RowBox[{"-", "2"}], "+", 
                    RowBox[{"Erfc", "[", 
                    RowBox[{
                    RowBox[{"(", 
                    RowBox[{"mH", "-", "t"}], ")"}], "/", 
                    RowBox[{"(", 
                    RowBox[{
                    RowBox[{"\[Sqrt]", "2"}], " ", "sH"}], ")"}]}], "]"}]}], 
                    ")"}]}], ")"}]}], "-", 
                    RowBox[{
                    RowBox[{"(", 
                    RowBox[{
                    SuperscriptBox["\[ExponentialE]", 
                    RowBox[{"-", 
                    FractionBox[
                    SuperscriptBox[
                    RowBox[{"(", 
                    RowBox[{"mH", "-", "t"}], ")"}], "2"], 
                    RowBox[{"2", " ", 
                    SuperscriptBox["sH", "2"]}]]}]], " ", 
                    RowBox[{"\[Sqrt]", 
                    RowBox[{"(", 
                    RowBox[{"2", "/", "\[Pi]"}], ")"}]}], " ", 
                    RowBox[{"(", 
                    RowBox[{"mH", "-", "t"}], ")"}], " ", 
                    RowBox[{"(", 
                    RowBox[{
                    RowBox[{"-", "2"}], "+", 
                    RowBox[{"Erfc", "[", 
                    RowBox[{
                    RowBox[{"(", 
                    RowBox[{"mD", "-", "t"}], ")"}], "/", 
                    RowBox[{"(", 
                    RowBox[{
                    RowBox[{"\[Sqrt]", "2"}], " ", "sD"}], ")"}]}], "]"}]}], 
                    ")"}], " ", 
                    RowBox[{"Erfc", "[", 
                    RowBox[{
                    RowBox[{"(", 
                    RowBox[{"mH", "-", "t"}], ")"}], "/", 
                    RowBox[{"(", 
                    RowBox[{
                    RowBox[{"\[Sqrt]", "2"}], " ", "sH"}], ")"}]}], "]"}]}], 
                    ")"}], "/", 
                    RowBox[{"(", 
                    RowBox[{
                    SuperscriptBox["sH", "2"], " ", 
                    RowBox[{"Erfc", "[", 
                    RowBox[{
                    RowBox[{"(", 
                    RowBox[{"mD", "-", "t"}], ")"}], "/", 
                    RowBox[{"(", 
                    RowBox[{
                    RowBox[{"\[Sqrt]", "2"}], " ", "sD"}], ")"}]}], "]"}], 
                    " ", 
                    SuperscriptBox[
                    RowBox[{"(", 
                    RowBox[{
                    RowBox[{"-", "2"}], "+", 
                    RowBox[{"Erfc", "[", 
                    RowBox[{
                    RowBox[{"(", 
                    RowBox[{"mH", "-", "t"}], ")"}], "/", 
                    RowBox[{"(", 
                    RowBox[{
                    RowBox[{"\[Sqrt]", "2"}], " ", "sH"}], ")"}]}], "]"}]}], 
                    ")"}], "2"]}], ")"}]}]}], ")"}], "2"]}]}]}], ")"}], 
             "2"]}], "+", 
           RowBox[{
            RowBox[{"(", 
             RowBox[{"1", "/", 
              RowBox[{"(", 
               RowBox[{
                RowBox[{"-", "1"}], "+", "nD"}], ")"}]}], ")"}], 
            SuperscriptBox[
             RowBox[{"(", 
              RowBox[{
               RowBox[{
                RowBox[{"(", 
                 RowBox[{"1", "/", "nD"}], ")"}], 
                RowBox[{
                 SuperscriptBox["sD", "2"], " ", 
                 SuperscriptBox[
                  RowBox[{"(", 
                   RowBox[{
                    RowBox[{
                    RowBox[{"(", 
                    RowBox[{
                    SuperscriptBox["\[ExponentialE]", 
                    RowBox[{"-", 
                    FractionBox[
                    SuperscriptBox[
                    RowBox[{"(", 
                    RowBox[{"mD", "-", "t"}], ")"}], "2"], 
                    RowBox[{"2", " ", 
                    SuperscriptBox["sD", "2"]}]]}]], " ", 
                    RowBox[{"\[Sqrt]", 
                    RowBox[{"(", 
                    RowBox[{"2", "/", "\[Pi]"}], ")"}]}], " ", 
                    RowBox[{"(", 
                    RowBox[{
                    RowBox[{"-", "2"}], "+", 
                    RowBox[{"Erfc", "[", 
                    RowBox[{
                    RowBox[{"(", 
                    RowBox[{"mD", "-", "t"}], ")"}], "/", 
                    RowBox[{"(", 
                    RowBox[{
                    RowBox[{"\[Sqrt]", "2"}], " ", "sD"}], ")"}]}], "]"}]}], 
                    ")"}], " ", 
                    RowBox[{"Erfc", "[", 
                    RowBox[{
                    RowBox[{"(", 
                    RowBox[{"mH", "-", "t"}], ")"}], "/", 
                    RowBox[{"(", 
                    RowBox[{
                    RowBox[{"\[Sqrt]", "2"}], " ", "sH"}], ")"}]}], "]"}]}], 
                    ")"}], "/", 
                    RowBox[{"(", 
                    RowBox[{"sD", " ", 
                    SuperscriptBox[
                    RowBox[{"Erfc", "[", 
                    RowBox[{
                    RowBox[{"(", 
                    RowBox[{"mD", "-", "t"}], ")"}], "/", 
                    RowBox[{"(", 
                    RowBox[{
                    RowBox[{"\[Sqrt]", "2"}], " ", "sD"}], ")"}]}], "]"}], 
                    "2"], " ", 
                    RowBox[{"(", 
                    RowBox[{
                    RowBox[{"-", "2"}], "+", 
                    RowBox[{"Erfc", "[", 
                    RowBox[{
                    RowBox[{"(", 
                    RowBox[{"mH", "-", "t"}], ")"}], "/", 
                    RowBox[{"(", 
                    RowBox[{
                    RowBox[{"\[Sqrt]", "2"}], " ", "sH"}], ")"}]}], "]"}]}], 
                    ")"}]}], ")"}]}], "-", 
                    RowBox[{
                    RowBox[{"(", 
                    RowBox[{
                    SuperscriptBox["\[ExponentialE]", 
                    RowBox[{"-", 
                    FractionBox[
                    SuperscriptBox[
                    RowBox[{"(", 
                    RowBox[{"mD", "-", "t"}], ")"}], "2"], 
                    RowBox[{"2", " ", 
                    SuperscriptBox["sD", "2"]}]]}]], " ", 
                    RowBox[{"\[Sqrt]", 
                    RowBox[{"(", 
                    RowBox[{"2", "/", "\[Pi]"}], ")"}]}], " ", 
                    RowBox[{"Erfc", "[", 
                    RowBox[{
                    RowBox[{"(", 
                    RowBox[{"mH", "-", "t"}], ")"}], "/", 
                    RowBox[{"(", 
                    RowBox[{
                    RowBox[{"\[Sqrt]", "2"}], " ", "sH"}], ")"}]}], "]"}]}], 
                    ")"}], "/", 
                    RowBox[{"(", 
                    RowBox[{"sD", " ", 
                    RowBox[{"Erfc", "[", 
                    RowBox[{
                    RowBox[{"(", 
                    RowBox[{"mD", "-", "t"}], ")"}], "/", 
                    RowBox[{"(", 
                    RowBox[{
                    RowBox[{"\[Sqrt]", "2"}], " ", "sD"}], ")"}]}], "]"}], 
                    " ", 
                    RowBox[{"(", 
                    RowBox[{
                    RowBox[{"-", "2"}], "+", 
                    RowBox[{"Erfc", "[", 
                    RowBox[{
                    RowBox[{"(", 
                    RowBox[{"mH", "-", "t"}], ")"}], "/", 
                    RowBox[{"(", 
                    RowBox[{
                    RowBox[{"\[Sqrt]", "2"}], " ", "sH"}], ")"}]}], "]"}]}], 
                    ")"}]}], ")"}]}]}], ")"}], "2"]}]}], "+", 
               RowBox[{
                RowBox[{"(", 
                 RowBox[{"1", "/", 
                  RowBox[{"(", 
                   RowBox[{"2", " ", 
                    RowBox[{"(", 
                    RowBox[{
                    RowBox[{"-", "1"}], "+", "nD"}], ")"}]}], ")"}]}], ")"}], 
                RowBox[{
                 SuperscriptBox["sD", "2"], " ", 
                 SuperscriptBox[
                  RowBox[{"(", 
                   RowBox[{
                    RowBox[{"-", 
                    RowBox[{"(", 
                    RowBox[{
                    RowBox[{"(", 
                    RowBox[{
                    SuperscriptBox["\[ExponentialE]", 
                    RowBox[{"-", 
                    FractionBox[
                    SuperscriptBox[
                    RowBox[{"(", 
                    RowBox[{"mD", "-", "t"}], ")"}], "2"], 
                    RowBox[{"2", " ", 
                    SuperscriptBox["sD", "2"]}]]}]], " ", 
                    RowBox[{"\[Sqrt]", 
                    RowBox[{"(", 
                    RowBox[{"2", "/", "\[Pi]"}], ")"}]}], " ", 
                    RowBox[{"(", 
                    RowBox[{"mD", "-", "t"}], ")"}], " ", 
                    RowBox[{"(", 
                    RowBox[{
                    RowBox[{"-", "2"}], "+", 
                    RowBox[{"Erfc", "[", 
                    RowBox[{
                    RowBox[{"(", 
                    RowBox[{"mD", "-", "t"}], ")"}], "/", 
                    RowBox[{"(", 
                    RowBox[{
                    RowBox[{"\[Sqrt]", "2"}], " ", "sD"}], ")"}]}], "]"}]}], 
                    ")"}], " ", 
                    RowBox[{"Erfc", "[", 
                    RowBox[{
                    RowBox[{"(", 
                    RowBox[{"mH", "-", "t"}], ")"}], "/", 
                    RowBox[{"(", 
                    RowBox[{
                    RowBox[{"\[Sqrt]", "2"}], " ", "sH"}], ")"}]}], "]"}]}], 
                    ")"}], "/", 
                    RowBox[{"(", 
                    RowBox[{
                    SuperscriptBox["sD", "2"], " ", 
                    SuperscriptBox[
                    RowBox[{"Erfc", "[", 
                    RowBox[{
                    RowBox[{"(", 
                    RowBox[{"mD", "-", "t"}], ")"}], "/", 
                    RowBox[{"(", 
                    RowBox[{
                    RowBox[{"\[Sqrt]", "2"}], " ", "sD"}], ")"}]}], "]"}], 
                    "2"], " ", 
                    RowBox[{"(", 
                    RowBox[{
                    RowBox[{"-", "2"}], "+", 
                    RowBox[{"Erfc", "[", 
                    RowBox[{
                    RowBox[{"(", 
                    RowBox[{"mH", "-", "t"}], ")"}], "/", 
                    RowBox[{"(", 
                    RowBox[{
                    RowBox[{"\[Sqrt]", "2"}], " ", "sH"}], ")"}]}], "]"}]}], 
                    ")"}]}], ")"}]}], ")"}]}], "+", 
                    RowBox[{
                    RowBox[{"(", 
                    RowBox[{
                    SuperscriptBox["\[ExponentialE]", 
                    RowBox[{"-", 
                    FractionBox[
                    SuperscriptBox[
                    RowBox[{"(", 
                    RowBox[{"mD", "-", "t"}], ")"}], "2"], 
                    RowBox[{"2", " ", 
                    SuperscriptBox["sD", "2"]}]]}]], " ", 
                    RowBox[{"\[Sqrt]", 
                    RowBox[{"(", 
                    RowBox[{"2", "/", "\[Pi]"}], ")"}]}], " ", 
                    RowBox[{"(", 
                    RowBox[{"mD", "-", "t"}], ")"}], " ", 
                    RowBox[{"Erfc", "[", 
                    RowBox[{
                    RowBox[{"(", 
                    RowBox[{"mH", "-", "t"}], ")"}], "/", 
                    RowBox[{"(", 
                    RowBox[{
                    RowBox[{"\[Sqrt]", "2"}], " ", "sH"}], ")"}]}], "]"}]}], 
                    ")"}], "/", 
                    RowBox[{"(", 
                    RowBox[{
                    SuperscriptBox["sD", "2"], " ", 
                    RowBox[{"Erfc", "[", 
                    RowBox[{
                    RowBox[{"(", 
                    RowBox[{"mD", "-", "t"}], ")"}], "/", 
                    RowBox[{"(", 
                    RowBox[{
                    RowBox[{"\[Sqrt]", "2"}], " ", "sD"}], ")"}]}], "]"}], 
                    " ", 
                    RowBox[{"(", 
                    RowBox[{
                    RowBox[{"-", "2"}], "+", 
                    RowBox[{"Erfc", "[", 
                    RowBox[{
                    RowBox[{"(", 
                    RowBox[{"mH", "-", "t"}], ")"}], "/", 
                    RowBox[{"(", 
                    RowBox[{
                    RowBox[{"\[Sqrt]", "2"}], " ", "sH"}], ")"}]}], "]"}]}], 
                    ")"}]}], ")"}]}]}], ")"}], "2"]}]}]}], ")"}], "2"]}], "+", 
           RowBox[{
            RowBox[{"(", 
             RowBox[{"1", "/", 
              RowBox[{"(", 
               RowBox[{
                RowBox[{"-", "1"}], "+", "nU"}], ")"}]}], ")"}], 
            SuperscriptBox[
             RowBox[{"(", 
              RowBox[{
               RowBox[{"-", 
                RowBox[{"(", 
                 RowBox[{
                  RowBox[{"(", 
                   RowBox[{"4", " ", 
                    RowBox[{"(", 
                    RowBox[{
                    RowBox[{"2", " ", 
                    SuperscriptBox["\[ExponentialE]", 
                    RowBox[{"-", 
                    FractionBox[
                    SuperscriptBox[
                    RowBox[{"(", 
                    RowBox[{"mH", "-", "t"}], ")"}], "2"], 
                    SuperscriptBox["sH", "2"]]}]], " ", 
                    RowBox[{"(", 
                    RowBox[{
                    RowBox[{"-", "1"}], "+", "nD"}], ")"}], " ", "nD", " ", 
                    RowBox[{"(", 
                    RowBox[{
                    RowBox[{"-", "1"}], "+", "nH"}], ")"}], " ", 
                    SuperscriptBox["sD", "4"], " ", 
                    SuperscriptBox["sH", "4"], " ", 
                    SuperscriptBox[
                    RowBox[{"(", 
                    RowBox[{
                    RowBox[{"-", "2"}], "+", 
                    RowBox[{"Erfc", "[", 
                    RowBox[{
                    RowBox[{"(", 
                    RowBox[{"mD", "-", "t"}], ")"}], "/", 
                    RowBox[{"(", 
                    RowBox[{
                    RowBox[{"\[Sqrt]", "2"}], " ", "sD"}], ")"}]}], "]"}]}], 
                    ")"}], "2"], " ", 
                    SuperscriptBox[
                    RowBox[{"Erfc", "[", 
                    RowBox[{
                    RowBox[{"(", 
                    RowBox[{"mD", "-", "t"}], ")"}], "/", 
                    RowBox[{"(", 
                    RowBox[{
                    RowBox[{"\[Sqrt]", "2"}], " ", "sD"}], ")"}]}], "]"}], 
                    "2"]}], "+", 
                    RowBox[{
                    SuperscriptBox["\[ExponentialE]", 
                    RowBox[{"-", 
                    FractionBox[
                    SuperscriptBox[
                    RowBox[{"(", 
                    RowBox[{"mH", "-", "t"}], ")"}], "2"], 
                    SuperscriptBox["sH", "2"]]}]], " ", 
                    RowBox[{"(", 
                    RowBox[{
                    RowBox[{"-", "1"}], "+", "nD"}], ")"}], " ", "nD", " ", 
                    "nH", " ", 
                    SuperscriptBox["sD", "4"], " ", 
                    SuperscriptBox["sH", "2"], " ", 
                    SuperscriptBox[
                    RowBox[{"(", 
                    RowBox[{"mH", "-", "t"}], ")"}], "2"], " ", 
                    SuperscriptBox[
                    RowBox[{"(", 
                    RowBox[{
                    RowBox[{"-", "2"}], "+", 
                    RowBox[{"Erfc", "[", 
                    RowBox[{
                    RowBox[{"(", 
                    RowBox[{"mD", "-", "t"}], ")"}], "/", 
                    RowBox[{"(", 
                    RowBox[{
                    RowBox[{"\[Sqrt]", "2"}], " ", "sD"}], ")"}]}], "]"}]}], 
                    ")"}], "2"], " ", 
                    SuperscriptBox[
                    RowBox[{"Erfc", "[", 
                    RowBox[{
                    RowBox[{"(", 
                    RowBox[{"mD", "-", "t"}], ")"}], "/", 
                    RowBox[{"(", 
                    RowBox[{
                    RowBox[{"\[Sqrt]", "2"}], " ", "sD"}], ")"}]}], "]"}], 
                    "2"]}], "+", 
                    RowBox[{"2", " ", 
                    SuperscriptBox["\[ExponentialE]", 
                    RowBox[{"-", 
                    FractionBox[
                    SuperscriptBox[
                    RowBox[{"(", 
                    RowBox[{"mD", "-", "t"}], ")"}], "2"], 
                    SuperscriptBox["sD", "2"]]}]], " ", 
                    RowBox[{"(", 
                    RowBox[{
                    RowBox[{"-", "1"}], "+", "nD"}], ")"}], " ", 
                    RowBox[{"(", 
                    RowBox[{
                    RowBox[{"-", "1"}], "+", "nH"}], ")"}], " ", "nH", " ", 
                    SuperscriptBox["sD", "4"], " ", 
                    SuperscriptBox["sH", "4"], " ", 
                    SuperscriptBox[
                    RowBox[{"(", 
                    RowBox[{
                    RowBox[{"-", "2"}], "+", 
                    RowBox[{"Erfc", "[", 
                    RowBox[{
                    RowBox[{"(", 
                    RowBox[{"mH", "-", "t"}], ")"}], "/", 
                    RowBox[{"(", 
                    RowBox[{
                    RowBox[{"\[Sqrt]", "2"}], " ", "sH"}], ")"}]}], "]"}]}], 
                    ")"}], "2"], " ", 
                    SuperscriptBox[
                    RowBox[{"Erfc", "[", 
                    RowBox[{
                    RowBox[{"(", 
                    RowBox[{"mH", "-", "t"}], ")"}], "/", 
                    RowBox[{"(", 
                    RowBox[{
                    RowBox[{"\[Sqrt]", "2"}], " ", "sH"}], ")"}]}], "]"}], 
                    "2"]}], "+", 
                    RowBox[{
                    SuperscriptBox["\[ExponentialE]", 
                    RowBox[{"-", 
                    FractionBox[
                    SuperscriptBox[
                    RowBox[{"(", 
                    RowBox[{"mD", "-", "t"}], ")"}], "2"], 
                    SuperscriptBox["sD", "2"]]}]], " ", "nD", " ", 
                    RowBox[{"(", 
                    RowBox[{
                    RowBox[{"-", "1"}], "+", "nH"}], ")"}], " ", "nH", " ", 
                    SuperscriptBox["sD", "2"], " ", 
                    SuperscriptBox["sH", "4"], " ", 
                    SuperscriptBox[
                    RowBox[{"(", 
                    RowBox[{"mD", "-", "t"}], ")"}], "2"], " ", 
                    SuperscriptBox[
                    RowBox[{"(", 
                    RowBox[{
                    RowBox[{"-", "2"}], "+", 
                    RowBox[{"Erfc", "[", 
                    RowBox[{
                    RowBox[{"(", 
                    RowBox[{"mH", "-", "t"}], ")"}], "/", 
                    RowBox[{"(", 
                    RowBox[{
                    RowBox[{"\[Sqrt]", "2"}], " ", "sH"}], ")"}]}], "]"}]}], 
                    ")"}], "2"], " ", 
                    SuperscriptBox[
                    RowBox[{"Erfc", "[", 
                    RowBox[{
                    RowBox[{"(", 
                    RowBox[{"mH", "-", "t"}], ")"}], "/", 
                    RowBox[{"(", 
                    RowBox[{
                    RowBox[{"\[Sqrt]", "2"}], " ", "sH"}], ")"}]}], "]"}], 
                    "2"]}]}], ")"}]}], ")"}], "/", 
                  RowBox[{"(", 
                   RowBox[{
                    RowBox[{"(", 
                    RowBox[{
                    RowBox[{"-", "1"}], "+", "nD"}], ")"}], " ", "nD", " ", 
                    RowBox[{"(", 
                    RowBox[{
                    RowBox[{"-", "1"}], "+", "nH"}], ")"}], " ", "nH", " ", 
                    "\[Pi]", " ", 
                    SuperscriptBox["sD", "4"], " ", 
                    SuperscriptBox["sH", "4"], " ", 
                    SuperscriptBox[
                    RowBox[{"Erfc", "[", 
                    RowBox[{
                    RowBox[{"(", 
                    RowBox[{"mD", "-", "t"}], ")"}], "/", 
                    RowBox[{"(", 
                    RowBox[{
                    RowBox[{"\[Sqrt]", "2"}], " ", "sD"}], ")"}]}], "]"}], 
                    "4"], " ", 
                    SuperscriptBox[
                    RowBox[{"(", 
                    RowBox[{
                    RowBox[{"-", "2"}], "+", 
                    RowBox[{"Erfc", "[", 
                    RowBox[{
                    RowBox[{"(", 
                    RowBox[{"mH", "-", "t"}], ")"}], "/", 
                    RowBox[{"(", 
                    RowBox[{
                    RowBox[{"\[Sqrt]", "2"}], " ", "sH"}], ")"}]}], "]"}]}], 
                    ")"}], "4"]}], ")"}]}], ")"}]}], "+", 
               RowBox[{
                RowBox[{"(", 
                 RowBox[{"4", " ", 
                  RowBox[{"(", 
                   RowBox[{
                    RowBox[{
                    SuperscriptBox["\[ExponentialE]", 
                    RowBox[{"-", 
                    FractionBox[
                    SuperscriptBox[
                    RowBox[{"(", 
                    RowBox[{"mH", "-", "t"}], ")"}], "2"], 
                    SuperscriptBox["sH", "2"]]}]], " ", 
                    RowBox[{"(", 
                    RowBox[{
                    RowBox[{"-", "1"}], "+", "nD"}], ")"}], " ", "nD", " ", 
                    "nH", " ", 
                    SuperscriptBox["sD", "4"], " ", 
                    SuperscriptBox[
                    RowBox[{"(", 
                    RowBox[{"mH", "-", "t"}], ")"}], "2"], " ", 
                    RowBox[{"(", 
                    RowBox[{
                    SuperscriptBox["sH", "2"], "+", 
                    RowBox[{"2", " ", 
                    RowBox[{"(", 
                    RowBox[{
                    RowBox[{"-", "1"}], "+", "nH"}], ")"}], " ", 
                    SuperscriptBox["u", "2"]}]}], ")"}], " ", 
                    SuperscriptBox[
                    RowBox[{"(", 
                    RowBox[{
                    RowBox[{"-", "2"}], "+", 
                    RowBox[{"Erfc", "[", 
                    RowBox[{
                    RowBox[{"(", 
                    RowBox[{"mD", "-", "t"}], ")"}], "/", 
                    RowBox[{"(", 
                    RowBox[{
                    RowBox[{"\[Sqrt]", "2"}], " ", "sD"}], ")"}]}], "]"}]}], 
                    ")"}], "2"], " ", 
                    SuperscriptBox[
                    RowBox[{"Erfc", "[", 
                    RowBox[{
                    RowBox[{"(", 
                    RowBox[{"mD", "-", "t"}], ")"}], "/", 
                    RowBox[{"(", 
                    RowBox[{
                    RowBox[{"\[Sqrt]", "2"}], " ", "sD"}], ")"}]}], "]"}], 
                    "2"]}], "+", 
                    RowBox[{"2", " ", 
                    SuperscriptBox["\[ExponentialE]", 
                    RowBox[{"-", 
                    FractionBox[
                    SuperscriptBox[
                    RowBox[{"(", 
                    RowBox[{"mH", "-", "t"}], ")"}], "2"], 
                    SuperscriptBox["sH", "2"]]}]], " ", 
                    RowBox[{"(", 
                    RowBox[{
                    RowBox[{"-", "1"}], "+", "nD"}], ")"}], " ", "nD", " ", 
                    RowBox[{"(", 
                    RowBox[{
                    RowBox[{"-", "1"}], "+", "nH"}], ")"}], " ", 
                    SuperscriptBox["sD", "4"], " ", 
                    SuperscriptBox["sH", "2"], " ", 
                    RowBox[{"(", 
                    RowBox[{
                    SuperscriptBox["sH", "2"], "+", 
                    RowBox[{"nH", " ", 
                    SuperscriptBox["u", "2"]}]}], ")"}], " ", 
                    SuperscriptBox[
                    RowBox[{"(", 
                    RowBox[{
                    RowBox[{"-", "2"}], "+", 
                    RowBox[{"Erfc", "[", 
                    RowBox[{
                    RowBox[{"(", 
                    RowBox[{"mD", "-", "t"}], ")"}], "/", 
                    RowBox[{"(", 
                    RowBox[{
                    RowBox[{"\[Sqrt]", "2"}], " ", "sD"}], ")"}]}], "]"}]}], 
                    ")"}], "2"], " ", 
                    SuperscriptBox[
                    RowBox[{"Erfc", "[", 
                    RowBox[{
                    RowBox[{"(", 
                    RowBox[{"mD", "-", "t"}], ")"}], "/", 
                    RowBox[{"(", 
                    RowBox[{
                    RowBox[{"\[Sqrt]", "2"}], " ", "sD"}], ")"}]}], "]"}], 
                    "2"]}], "+", 
                    RowBox[{
                    SuperscriptBox["\[ExponentialE]", 
                    RowBox[{"-", 
                    FractionBox[
                    SuperscriptBox[
                    RowBox[{"(", 
                    RowBox[{"mD", "-", "t"}], ")"}], "2"], 
                    SuperscriptBox["sD", "2"]]}]], " ", "nD", " ", 
                    RowBox[{"(", 
                    RowBox[{
                    RowBox[{"-", "1"}], "+", "nH"}], ")"}], " ", "nH", " ", 
                    SuperscriptBox["sH", "4"], " ", 
                    SuperscriptBox[
                    RowBox[{"(", 
                    RowBox[{"mD", "-", "t"}], ")"}], "2"], " ", 
                    RowBox[{"(", 
                    RowBox[{
                    SuperscriptBox["sD", "2"], "+", 
                    RowBox[{"2", " ", 
                    RowBox[{"(", 
                    RowBox[{
                    RowBox[{"-", "1"}], "+", "nD"}], ")"}], " ", 
                    SuperscriptBox["u", "2"]}]}], ")"}], " ", 
                    SuperscriptBox[
                    RowBox[{"(", 
                    RowBox[{
                    RowBox[{"-", "2"}], "+", 
                    RowBox[{"Erfc", "[", 
                    RowBox[{
                    RowBox[{"(", 
                    RowBox[{"mH", "-", "t"}], ")"}], "/", 
                    RowBox[{"(", 
                    RowBox[{
                    RowBox[{"\[Sqrt]", "2"}], " ", "sH"}], ")"}]}], "]"}]}], 
                    ")"}], "2"], " ", 
                    SuperscriptBox[
                    RowBox[{"Erfc", "[", 
                    RowBox[{
                    RowBox[{"(", 
                    RowBox[{"mH", "-", "t"}], ")"}], "/", 
                    RowBox[{"(", 
                    RowBox[{
                    RowBox[{"\[Sqrt]", "2"}], " ", "sH"}], ")"}]}], "]"}], 
                    "2"]}], "+", 
                    RowBox[{"2", " ", 
                    SuperscriptBox["\[ExponentialE]", 
                    RowBox[{"-", 
                    FractionBox[
                    SuperscriptBox[
                    RowBox[{"(", 
                    RowBox[{"mD", "-", "t"}], ")"}], "2"], 
                    SuperscriptBox["sD", "2"]]}]], " ", 
                    RowBox[{"(", 
                    RowBox[{
                    RowBox[{"-", "1"}], "+", "nD"}], ")"}], " ", 
                    RowBox[{"(", 
                    RowBox[{
                    RowBox[{"-", "1"}], "+", "nH"}], ")"}], " ", "nH", " ", 
                    SuperscriptBox["sD", "2"], " ", 
                    SuperscriptBox["sH", "4"], " ", 
                    RowBox[{"(", 
                    RowBox[{
                    SuperscriptBox["sD", "2"], "+", 
                    RowBox[{"nD", " ", 
                    SuperscriptBox["u", "2"]}]}], ")"}], " ", 
                    SuperscriptBox[
                    RowBox[{"(", 
                    RowBox[{
                    RowBox[{"-", "2"}], "+", 
                    RowBox[{"Erfc", "[", 
                    RowBox[{
                    RowBox[{"(", 
                    RowBox[{"mH", "-", "t"}], ")"}], "/", 
                    RowBox[{"(", 
                    RowBox[{
                    RowBox[{"\[Sqrt]", "2"}], " ", "sH"}], ")"}]}], "]"}]}], 
                    ")"}], "2"], " ", 
                    SuperscriptBox[
                    RowBox[{"Erfc", "[", 
                    RowBox[{
                    RowBox[{"(", 
                    RowBox[{"mH", "-", "t"}], ")"}], "/", 
                    RowBox[{"(", 
                    RowBox[{
                    RowBox[{"\[Sqrt]", "2"}], " ", "sH"}], ")"}]}], "]"}], 
                    "2"]}]}], ")"}]}], ")"}], "/", 
                RowBox[{"(", 
                 RowBox[{
                  RowBox[{"(", 
                   RowBox[{
                    RowBox[{"-", "1"}], "+", "nD"}], ")"}], " ", "nD", " ", 
                  RowBox[{"(", 
                   RowBox[{
                    RowBox[{"-", "1"}], "+", "nH"}], ")"}], " ", "nH", " ", 
                  "\[Pi]", " ", 
                  SuperscriptBox["sD", "4"], " ", 
                  SuperscriptBox["sH", "4"], " ", 
                  SuperscriptBox[
                   RowBox[{"Erfc", "[", 
                    RowBox[{
                    RowBox[{"(", 
                    RowBox[{"mD", "-", "t"}], ")"}], "/", 
                    RowBox[{"(", 
                    RowBox[{
                    RowBox[{"\[Sqrt]", "2"}], " ", "sD"}], ")"}]}], "]"}], 
                   "4"], " ", 
                  SuperscriptBox[
                   RowBox[{"(", 
                    RowBox[{
                    RowBox[{"-", "2"}], "+", 
                    RowBox[{"Erfc", "[", 
                    RowBox[{
                    RowBox[{"(", 
                    RowBox[{"mH", "-", "t"}], ")"}], "/", 
                    RowBox[{"(", 
                    RowBox[{
                    RowBox[{"\[Sqrt]", "2"}], " ", "sH"}], ")"}]}], "]"}]}], 
                    ")"}], "4"]}], ")"}]}]}], ")"}], "2"]}]}], ")"}]}], 
        ")"}]}], ",", 
      RowBox[{"If", "[", 
       RowBox[{
        RowBox[{"u", ">", "0"}], ",", 
        RowBox[{"Min", "[", 
         RowBox[{
          RowBox[{"nD", "-", "1"}], ",", 
          RowBox[{"nH", "-", "1"}], ",", 
          RowBox[{"nU", "-", "1"}]}], "]"}], ",", 
        RowBox[{"Min", "[", 
         RowBox[{
          RowBox[{"nD", "-", "1"}], ",", 
          RowBox[{"nH", "-", "1"}]}], "]"}]}], "]"}]}], "]"}], ",", 
    RowBox[{"If", "[", 
     RowBox[{
      RowBox[{"u", ">", "0"}], ",", 
      RowBox[{"nD", "+", "nH", "+", "nU", "-", "3"}], ",", " ", 
      RowBox[{"nD", "+", "nH", "-", "2"}]}], "]"}]}], "]"}]}], "\n", 
 RowBox[{
  RowBox[{"mcplr", "[", 
   RowBox[{
   "t_", ",", "mD_", ",", "mH_", ",", "sD_", ",", "sH_", ",", "nD_", ",", 
    "nH_"}], "]"}], ":=", "\[IndentingNewLine]", 
  RowBox[{
   RowBox[{"(", 
    RowBox[{"1", "+", 
     RowBox[{"Erf", "[", 
      RowBox[{
       RowBox[{"(", 
        RowBox[{"mD", "-", "t"}], ")"}], "/", 
       RowBox[{"(", 
        RowBox[{
         RowBox[{"\[Sqrt]", "2"}], " ", "sD"}], ")"}]}], "]"}]}], ")"}], "/", 
   RowBox[{"(", 
    RowBox[{"1", "+", 
     RowBox[{"Erf", "[", 
      RowBox[{
       RowBox[{"(", 
        RowBox[{"mH", "-", "t"}], ")"}], "/", 
       RowBox[{"(", 
        RowBox[{
         RowBox[{"\[Sqrt]", "2"}], " ", "sH"}], ")"}]}], "]"}]}], 
    ")"}]}]}], "\n", 
 RowBox[{
  RowBox[{"cmcplr", "[", 
   RowBox[{
   "t_", ",", "mD_", ",", "mH_", ",", "sD_", ",", "sH_", ",", "u_", ",", 
    "nD_", ",", "nH_"}], "]"}], ":=", 
  RowBox[{
   RowBox[{"\[Sqrt]", 
    RowBox[{"(", 
     RowBox[{"2", "/", "\[Pi]"}], ")"}]}], " ", 
   RowBox[{"\[Sqrt]", 
    RowBox[{"(", 
     RowBox[{
      RowBox[{"(", 
       RowBox[{"1", "/", 
        SuperscriptBox[
         RowBox[{"(", 
          RowBox[{"1", "+", 
           RowBox[{"Erf", "[", 
            RowBox[{
             RowBox[{"(", 
              RowBox[{"mH", "-", "t"}], ")"}], "/", 
             RowBox[{"(", 
              RowBox[{
               RowBox[{"\[Sqrt]", "2"}], " ", "sH"}], ")"}]}], "]"}]}], ")"}],
          "4"]}], ")"}], 
      RowBox[{"(", 
       RowBox[{
        RowBox[{
         RowBox[{"(", 
          RowBox[{
           SuperscriptBox["\[ExponentialE]", 
            RowBox[{"-", 
             FractionBox[
              SuperscriptBox[
               RowBox[{"(", 
                RowBox[{"mH", "-", "t"}], ")"}], "2"], 
              SuperscriptBox["sH", "2"]]}]], " ", 
           SuperscriptBox[
            RowBox[{"(", 
             RowBox[{"mH", "-", "t"}], ")"}], "2"], " ", 
           RowBox[{"(", 
            RowBox[{
             RowBox[{
              SuperscriptBox["sH", "2"], "/", 
              RowBox[{"(", 
               RowBox[{"2", " ", 
                RowBox[{"(", 
                 RowBox[{
                  RowBox[{"-", "1"}], "+", "nH"}], ")"}]}], ")"}]}], "+", 
             SuperscriptBox["u", "2"]}], ")"}], " ", 
           SuperscriptBox[
            RowBox[{"(", 
             RowBox[{"1", "+", 
              RowBox[{"Erf", "[", 
               RowBox[{
                RowBox[{"(", 
                 RowBox[{"mD", "-", "t"}], ")"}], "/", 
                RowBox[{"(", 
                 RowBox[{
                  RowBox[{"\[Sqrt]", "2"}], " ", "sD"}], ")"}]}], "]"}]}], 
             ")"}], "2"]}], ")"}], "/", 
         SuperscriptBox["sH", "4"]}], "+", 
        RowBox[{
         RowBox[{"(", 
          RowBox[{
           SuperscriptBox["\[ExponentialE]", 
            RowBox[{"-", 
             FractionBox[
              SuperscriptBox[
               RowBox[{"(", 
                RowBox[{"mH", "-", "t"}], ")"}], "2"], 
              SuperscriptBox["sH", "2"]]}]], " ", 
           RowBox[{"(", 
            RowBox[{
             RowBox[{
              SuperscriptBox["sH", "2"], "/", "nH"}], "+", 
             SuperscriptBox["u", "2"]}], ")"}], " ", 
           SuperscriptBox[
            RowBox[{"(", 
             RowBox[{"1", "+", 
              RowBox[{"Erf", "[", 
               RowBox[{
                RowBox[{"(", 
                 RowBox[{"mD", "-", "t"}], ")"}], "/", 
                RowBox[{"(", 
                 RowBox[{
                  RowBox[{"\[Sqrt]", "2"}], " ", "sD"}], ")"}]}], "]"}]}], 
             ")"}], "2"]}], ")"}], "/", 
         SuperscriptBox["sH", "2"]}], "+", 
        RowBox[{
         RowBox[{"(", 
          RowBox[{
           SuperscriptBox["\[ExponentialE]", 
            RowBox[{"-", 
             FractionBox[
              SuperscriptBox[
               RowBox[{"(", 
                RowBox[{"mD", "-", "t"}], ")"}], "2"], 
              SuperscriptBox["sD", "2"]]}]], " ", 
           SuperscriptBox[
            RowBox[{"(", 
             RowBox[{"mD", "-", "t"}], ")"}], "2"], " ", 
           RowBox[{"(", 
            RowBox[{
             RowBox[{
              SuperscriptBox["sD", "2"], "/", 
              RowBox[{"(", 
               RowBox[{"2", " ", 
                RowBox[{"(", 
                 RowBox[{
                  RowBox[{"-", "1"}], "+", "nD"}], ")"}]}], ")"}]}], "+", 
             SuperscriptBox["u", "2"]}], ")"}], " ", 
           SuperscriptBox[
            RowBox[{"(", 
             RowBox[{"1", "+", 
              RowBox[{"Erf", "[", 
               RowBox[{
                RowBox[{"(", 
                 RowBox[{"mH", "-", "t"}], ")"}], "/", 
                RowBox[{"(", 
                 RowBox[{
                  RowBox[{"\[Sqrt]", "2"}], " ", "sH"}], ")"}]}], "]"}]}], 
             ")"}], "2"]}], ")"}], "/", 
         SuperscriptBox["sD", "4"]}], "+", 
        RowBox[{
         RowBox[{"(", 
          RowBox[{
           SuperscriptBox["\[ExponentialE]", 
            RowBox[{"-", 
             FractionBox[
              SuperscriptBox[
               RowBox[{"(", 
                RowBox[{"mD", "-", "t"}], ")"}], "2"], 
              SuperscriptBox["sD", "2"]]}]], " ", 
           RowBox[{"(", 
            RowBox[{
             RowBox[{
              SuperscriptBox["sD", "2"], "/", "nD"}], "+", 
             SuperscriptBox["u", "2"]}], ")"}], " ", 
           SuperscriptBox[
            RowBox[{"(", 
             RowBox[{"1", "+", 
              RowBox[{"Erf", "[", 
               RowBox[{
                RowBox[{"(", 
                 RowBox[{"mH", "-", "t"}], ")"}], "/", 
                RowBox[{"(", 
                 RowBox[{
                  RowBox[{"\[Sqrt]", "2"}], " ", "sH"}], ")"}]}], "]"}]}], 
             ")"}], "2"]}], ")"}], "/", 
         SuperscriptBox["sD", "2"]}]}], ")"}]}], ")"}]}]}]}], "\n", 
 RowBox[{
  RowBox[{"dfplr", "[", 
   RowBox[{
   "t_", ",", "mD_", ",", "mH_", ",", "sD_", ",", "sH_", ",", "u_", ",", 
    "nD_", ",", "nH_", ",", "nU_"}], "]"}], ":=", 
  RowBox[{"Max", "[", 
   RowBox[{
    RowBox[{"Min", "[", 
     RowBox[{
      RowBox[{
       RowBox[{"(", 
        RowBox[{"4", " ", 
         SuperscriptBox[
          RowBox[{"(", 
           RowBox[{
            RowBox[{
             RowBox[{"(", 
              RowBox[{
               SuperscriptBox["\[ExponentialE]", 
                RowBox[{"-", 
                 FractionBox[
                  SuperscriptBox[
                   RowBox[{"(", 
                    RowBox[{"mH", "-", "t"}], ")"}], "2"], 
                  SuperscriptBox["sH", "2"]]}]], " ", 
               SuperscriptBox[
                RowBox[{"(", 
                 RowBox[{"mH", "-", "t"}], ")"}], "2"], " ", 
               RowBox[{"(", 
                RowBox[{
                 RowBox[{
                  SuperscriptBox["sH", "2"], "/", 
                  RowBox[{"(", 
                   RowBox[{"2", " ", 
                    RowBox[{"(", 
                    RowBox[{
                    RowBox[{"-", "1"}], "+", "nH"}], ")"}]}], ")"}]}], "+", 
                 SuperscriptBox["u", "2"]}], ")"}], " ", 
               SuperscriptBox[
                RowBox[{"(", 
                 RowBox[{"1", "+", 
                  RowBox[{"Erf", "[", 
                   RowBox[{
                    RowBox[{"(", 
                    RowBox[{"mD", "-", "t"}], ")"}], "/", 
                    RowBox[{"(", 
                    RowBox[{
                    RowBox[{"\[Sqrt]", "2"}], " ", "sD"}], ")"}]}], "]"}]}], 
                 ")"}], "2"]}], ")"}], "/", 
             SuperscriptBox["sH", "4"]}], "+", 
            RowBox[{
             RowBox[{"(", 
              RowBox[{
               SuperscriptBox["\[ExponentialE]", 
                RowBox[{"-", 
                 FractionBox[
                  SuperscriptBox[
                   RowBox[{"(", 
                    RowBox[{"mH", "-", "t"}], ")"}], "2"], 
                  SuperscriptBox["sH", "2"]]}]], " ", 
               RowBox[{"(", 
                RowBox[{
                 RowBox[{
                  SuperscriptBox["sH", "2"], "/", "nH"}], "+", 
                 SuperscriptBox["u", "2"]}], ")"}], " ", 
               SuperscriptBox[
                RowBox[{"(", 
                 RowBox[{"1", "+", 
                  RowBox[{"Erf", "[", 
                   RowBox[{
                    RowBox[{"(", 
                    RowBox[{"mD", "-", "t"}], ")"}], "/", 
                    RowBox[{"(", 
                    RowBox[{
                    RowBox[{"\[Sqrt]", "2"}], " ", "sD"}], ")"}]}], "]"}]}], 
                 ")"}], "2"]}], ")"}], "/", 
             SuperscriptBox["sH", "2"]}], "+", 
            RowBox[{
             RowBox[{"(", 
              RowBox[{
               SuperscriptBox["\[ExponentialE]", 
                RowBox[{"-", 
                 FractionBox[
                  SuperscriptBox[
                   RowBox[{"(", 
                    RowBox[{"mD", "-", "t"}], ")"}], "2"], 
                  SuperscriptBox["sD", "2"]]}]], " ", 
               SuperscriptBox[
                RowBox[{"(", 
                 RowBox[{"mD", "-", "t"}], ")"}], "2"], " ", 
               RowBox[{"(", 
                RowBox[{
                 RowBox[{
                  SuperscriptBox["sD", "2"], "/", 
                  RowBox[{"(", 
                   RowBox[{"2", " ", 
                    RowBox[{"(", 
                    RowBox[{
                    RowBox[{"-", "1"}], "+", "nD"}], ")"}]}], ")"}]}], "+", 
                 SuperscriptBox["u", "2"]}], ")"}], " ", 
               SuperscriptBox[
                RowBox[{"(", 
                 RowBox[{"1", "+", 
                  RowBox[{"Erf", "[", 
                   RowBox[{
                    RowBox[{"(", 
                    RowBox[{"mH", "-", "t"}], ")"}], "/", 
                    RowBox[{"(", 
                    RowBox[{
                    RowBox[{"\[Sqrt]", "2"}], " ", "sH"}], ")"}]}], "]"}]}], 
                 ")"}], "2"]}], ")"}], "/", 
             SuperscriptBox["sD", "4"]}], "+", 
            RowBox[{
             RowBox[{"(", 
              RowBox[{
               SuperscriptBox["\[ExponentialE]", 
                RowBox[{"-", 
                 FractionBox[
                  SuperscriptBox[
                   RowBox[{"(", 
                    RowBox[{"mD", "-", "t"}], ")"}], "2"], 
                  SuperscriptBox["sD", "2"]]}]], " ", 
               RowBox[{"(", 
                RowBox[{
                 RowBox[{
                  SuperscriptBox["sD", "2"], "/", "nD"}], "+", 
                 SuperscriptBox["u", "2"]}], ")"}], " ", 
               SuperscriptBox[
                RowBox[{"(", 
                 RowBox[{"1", "+", 
                  RowBox[{"Erf", "[", 
                   RowBox[{
                    RowBox[{"(", 
                    RowBox[{"mH", "-", "t"}], ")"}], "/", 
                    RowBox[{"(", 
                    RowBox[{
                    RowBox[{"\[Sqrt]", "2"}], " ", "sH"}], ")"}]}], "]"}]}], 
                 ")"}], "2"]}], ")"}], "/", 
             SuperscriptBox["sD", "2"]}]}], ")"}], "2"]}], ")"}], "/", 
       RowBox[{"(", 
        RowBox[{
         SuperscriptBox["\[Pi]", "2"], " ", 
         SuperscriptBox[
          RowBox[{"(", 
           RowBox[{"1", "+", 
            RowBox[{"Erf", "[", 
             RowBox[{
              RowBox[{"(", 
               RowBox[{"mH", "-", "t"}], ")"}], "/", 
              RowBox[{"(", 
               RowBox[{
                RowBox[{"\[Sqrt]", "2"}], " ", "sH"}], ")"}]}], "]"}]}], 
           ")"}], "8"], " ", 
         RowBox[{"(", 
          RowBox[{
           RowBox[{
            SuperscriptBox[
             RowBox[{"(", 
              RowBox[{
               RowBox[{
                RowBox[{"(", 
                 RowBox[{"2", " ", 
                  SuperscriptBox["\[ExponentialE]", 
                   RowBox[{"-", 
                    FractionBox[
                    SuperscriptBox[
                    RowBox[{"(", 
                    RowBox[{"mH", "-", "t"}], ")"}], "2"], 
                    SuperscriptBox["sH", "2"]]}]], " ", 
                  SuperscriptBox[
                   RowBox[{"(", 
                    RowBox[{"1", "+", 
                    RowBox[{"Erf", "[", 
                    RowBox[{
                    RowBox[{"(", 
                    RowBox[{"mD", "-", "t"}], ")"}], "/", 
                    RowBox[{"(", 
                    RowBox[{
                    RowBox[{"\[Sqrt]", "2"}], " ", "sD"}], ")"}]}], "]"}]}], 
                    ")"}], "2"]}], ")"}], "/", 
                RowBox[{"(", 
                 RowBox[{"nH", " ", "\[Pi]", " ", 
                  SuperscriptBox[
                   RowBox[{"(", 
                    RowBox[{"1", "+", 
                    RowBox[{"Erf", "[", 
                    RowBox[{
                    RowBox[{"(", 
                    RowBox[{"mH", "-", "t"}], ")"}], "/", 
                    RowBox[{"(", 
                    RowBox[{
                    RowBox[{"\[Sqrt]", "2"}], " ", "sH"}], ")"}]}], "]"}]}], 
                    ")"}], "4"]}], ")"}]}], "+", 
               RowBox[{
                RowBox[{"(", 
                 RowBox[{
                  SuperscriptBox["\[ExponentialE]", 
                   RowBox[{"-", 
                    FractionBox[
                    SuperscriptBox[
                    RowBox[{"(", 
                    RowBox[{"mH", "-", "t"}], ")"}], "2"], 
                    SuperscriptBox["sH", "2"]]}]], " ", 
                  SuperscriptBox[
                   RowBox[{"(", 
                    RowBox[{"mH", "-", "t"}], ")"}], "2"], " ", 
                  SuperscriptBox[
                   RowBox[{"(", 
                    RowBox[{"1", "+", 
                    RowBox[{"Erf", "[", 
                    RowBox[{
                    RowBox[{"(", 
                    RowBox[{"mD", "-", "t"}], ")"}], "/", 
                    RowBox[{"(", 
                    RowBox[{
                    RowBox[{"\[Sqrt]", "2"}], " ", "sD"}], ")"}]}], "]"}]}], 
                    ")"}], "2"]}], ")"}], "/", 
                RowBox[{"(", 
                 RowBox[{
                  RowBox[{"(", 
                   RowBox[{
                    RowBox[{"-", "1"}], "+", "nH"}], ")"}], " ", "\[Pi]", " ", 
                  SuperscriptBox["sH", "2"], " ", 
                  SuperscriptBox[
                   RowBox[{"(", 
                    RowBox[{"1", "+", 
                    RowBox[{"Erf", "[", 
                    RowBox[{
                    RowBox[{"(", 
                    RowBox[{"mH", "-", "t"}], ")"}], "/", 
                    RowBox[{"(", 
                    RowBox[{
                    RowBox[{"\[Sqrt]", "2"}], " ", "sH"}], ")"}]}], "]"}]}], 
                    ")"}], "4"]}], ")"}]}]}], ")"}], "2"], "/", 
            RowBox[{"(", 
             RowBox[{
              RowBox[{"-", "1"}], "+", "nH"}], ")"}]}], "+", 
           RowBox[{
            SuperscriptBox[
             RowBox[{"(", 
              RowBox[{
               RowBox[{
                RowBox[{"(", 
                 RowBox[{"2", " ", 
                  SuperscriptBox["\[ExponentialE]", 
                   RowBox[{"-", 
                    FractionBox[
                    SuperscriptBox[
                    RowBox[{"(", 
                    RowBox[{"mD", "-", "t"}], ")"}], "2"], 
                    SuperscriptBox["sD", "2"]]}]]}], ")"}], "/", 
                RowBox[{"(", 
                 RowBox[{"nD", " ", "\[Pi]", " ", 
                  SuperscriptBox[
                   RowBox[{"(", 
                    RowBox[{"1", "+", 
                    RowBox[{"Erf", "[", 
                    RowBox[{
                    RowBox[{"(", 
                    RowBox[{"mH", "-", "t"}], ")"}], "/", 
                    RowBox[{"(", 
                    RowBox[{
                    RowBox[{"\[Sqrt]", "2"}], " ", "sH"}], ")"}]}], "]"}]}], 
                    ")"}], "2"]}], ")"}]}], "+", 
               RowBox[{
                RowBox[{"(", 
                 RowBox[{
                  SuperscriptBox["\[ExponentialE]", 
                   RowBox[{"-", 
                    FractionBox[
                    SuperscriptBox[
                    RowBox[{"(", 
                    RowBox[{"mD", "-", "t"}], ")"}], "2"], 
                    SuperscriptBox["sD", "2"]]}]], " ", 
                  SuperscriptBox[
                   RowBox[{"(", 
                    RowBox[{"mD", "-", "t"}], ")"}], "2"]}], ")"}], "/", 
                RowBox[{"(", 
                 RowBox[{
                  RowBox[{"(", 
                   RowBox[{
                    RowBox[{"-", "1"}], "+", "nD"}], ")"}], " ", "\[Pi]", " ", 
                  SuperscriptBox["sD", "2"], " ", 
                  SuperscriptBox[
                   RowBox[{"(", 
                    RowBox[{"1", "+", 
                    RowBox[{"Erf", "[", 
                    RowBox[{
                    RowBox[{"(", 
                    RowBox[{"mH", "-", "t"}], ")"}], "/", 
                    RowBox[{"(", 
                    RowBox[{
                    RowBox[{"\[Sqrt]", "2"}], " ", "sH"}], ")"}]}], "]"}]}], 
                    ")"}], "2"]}], ")"}]}]}], ")"}], "2"], "/", 
            RowBox[{"(", 
             RowBox[{
              RowBox[{"-", "1"}], "+", "nD"}], ")"}]}], "+", 
           RowBox[{
            RowBox[{"(", 
             RowBox[{"1", "/", 
              RowBox[{"(", 
               RowBox[{
                RowBox[{"-", "1"}], "+", "nU"}], ")"}]}], ")"}], 
            SuperscriptBox[
             RowBox[{"(", 
              RowBox[{
               RowBox[{"-", 
                RowBox[{
                 RowBox[{"(", 
                  RowBox[{"1", "/", 
                   RowBox[{"(", 
                    RowBox[{"\[Pi]", " ", 
                    SuperscriptBox[
                    RowBox[{"(", 
                    RowBox[{"1", "+", 
                    RowBox[{"Erf", "[", 
                    RowBox[{
                    RowBox[{"(", 
                    RowBox[{"mH", "-", "t"}], ")"}], "/", 
                    RowBox[{"(", 
                    RowBox[{
                    RowBox[{"\[Sqrt]", "2"}], " ", "sH"}], ")"}]}], "]"}]}], 
                    ")"}], "4"]}], ")"}]}], ")"}], 
                 RowBox[{"2", " ", 
                  RowBox[{"(", 
                   RowBox[{
                    RowBox[{
                    RowBox[{"(", 
                    RowBox[{
                    SuperscriptBox["\[ExponentialE]", 
                    RowBox[{"-", 
                    FractionBox[
                    SuperscriptBox[
                    RowBox[{"(", 
                    RowBox[{"mH", "-", "t"}], ")"}], "2"], 
                    SuperscriptBox["sH", "2"]]}]], " ", 
                    SuperscriptBox[
                    RowBox[{"(", 
                    RowBox[{"1", "+", 
                    RowBox[{"Erf", "[", 
                    RowBox[{
                    RowBox[{"(", 
                    RowBox[{"mD", "-", "t"}], ")"}], "/", 
                    RowBox[{"(", 
                    RowBox[{
                    RowBox[{"\[Sqrt]", "2"}], " ", "sD"}], ")"}]}], "]"}]}], 
                    ")"}], "2"]}], ")"}], "/", "nH"}], "+", 
                    RowBox[{
                    RowBox[{"(", 
                    RowBox[{
                    SuperscriptBox["\[ExponentialE]", 
                    RowBox[{"-", 
                    FractionBox[
                    SuperscriptBox[
                    RowBox[{"(", 
                    RowBox[{"mH", "-", "t"}], ")"}], "2"], 
                    SuperscriptBox["sH", "2"]]}]], " ", 
                    SuperscriptBox[
                    RowBox[{"(", 
                    RowBox[{"mH", "-", "t"}], ")"}], "2"], " ", 
                    SuperscriptBox[
                    RowBox[{"(", 
                    RowBox[{"1", "+", 
                    RowBox[{"Erf", "[", 
                    RowBox[{
                    RowBox[{"(", 
                    RowBox[{"mD", "-", "t"}], ")"}], "/", 
                    RowBox[{"(", 
                    RowBox[{
                    RowBox[{"\[Sqrt]", "2"}], " ", "sD"}], ")"}]}], "]"}]}], 
                    ")"}], "2"]}], ")"}], "/", 
                    RowBox[{"(", 
                    RowBox[{"2", " ", 
                    RowBox[{"(", 
                    RowBox[{
                    RowBox[{"-", "1"}], "+", "nH"}], ")"}], " ", 
                    SuperscriptBox["sH", "2"]}], ")"}]}], "+", 
                    RowBox[{
                    RowBox[{"(", 
                    RowBox[{
                    SuperscriptBox["\[ExponentialE]", 
                    RowBox[{"-", 
                    FractionBox[
                    SuperscriptBox[
                    RowBox[{"(", 
                    RowBox[{"mD", "-", "t"}], ")"}], "2"], 
                    SuperscriptBox["sD", "2"]]}]], " ", 
                    SuperscriptBox[
                    RowBox[{"(", 
                    RowBox[{"1", "+", 
                    RowBox[{"Erf", "[", 
                    RowBox[{
                    RowBox[{"(", 
                    RowBox[{"mH", "-", "t"}], ")"}], "/", 
                    RowBox[{"(", 
                    RowBox[{
                    RowBox[{"\[Sqrt]", "2"}], " ", "sH"}], ")"}]}], "]"}]}], 
                    ")"}], "2"]}], ")"}], "/", "nD"}], "+", 
                    RowBox[{
                    RowBox[{"(", 
                    RowBox[{
                    SuperscriptBox["\[ExponentialE]", 
                    RowBox[{"-", 
                    FractionBox[
                    SuperscriptBox[
                    RowBox[{"(", 
                    RowBox[{"mD", "-", "t"}], ")"}], "2"], 
                    SuperscriptBox["sD", "2"]]}]], " ", 
                    SuperscriptBox[
                    RowBox[{"(", 
                    RowBox[{"mD", "-", "t"}], ")"}], "2"], " ", 
                    SuperscriptBox[
                    RowBox[{"(", 
                    RowBox[{"1", "+", 
                    RowBox[{"Erf", "[", 
                    RowBox[{
                    RowBox[{"(", 
                    RowBox[{"mH", "-", "t"}], ")"}], "/", 
                    RowBox[{"(", 
                    RowBox[{
                    RowBox[{"\[Sqrt]", "2"}], " ", "sH"}], ")"}]}], "]"}]}], 
                    ")"}], "2"]}], ")"}], "/", 
                    RowBox[{"(", 
                    RowBox[{"2", " ", 
                    RowBox[{"(", 
                    RowBox[{
                    RowBox[{"-", "1"}], "+", "nD"}], ")"}], " ", 
                    SuperscriptBox["sD", "2"]}], ")"}]}]}], ")"}]}]}]}], "+", 
               RowBox[{
                RowBox[{"(", 
                 RowBox[{"1", "/", 
                  RowBox[{"(", 
                   RowBox[{"\[Pi]", " ", 
                    SuperscriptBox[
                    RowBox[{"(", 
                    RowBox[{"1", "+", 
                    RowBox[{"Erf", "[", 
                    RowBox[{
                    RowBox[{"(", 
                    RowBox[{"mH", "-", "t"}], ")"}], "/", 
                    RowBox[{"(", 
                    RowBox[{
                    RowBox[{"\[Sqrt]", "2"}], " ", "sH"}], ")"}]}], "]"}]}], 
                    ")"}], "4"]}], ")"}]}], ")"}], 
                RowBox[{"2", " ", 
                 RowBox[{"(", 
                  RowBox[{
                   RowBox[{
                    RowBox[{"(", 
                    RowBox[{
                    SuperscriptBox["\[ExponentialE]", 
                    RowBox[{"-", 
                    FractionBox[
                    SuperscriptBox[
                    RowBox[{"(", 
                    RowBox[{"mH", "-", "t"}], ")"}], "2"], 
                    SuperscriptBox["sH", "2"]]}]], " ", 
                    SuperscriptBox[
                    RowBox[{"(", 
                    RowBox[{"mH", "-", "t"}], ")"}], "2"], " ", 
                    RowBox[{"(", 
                    RowBox[{
                    RowBox[{
                    SuperscriptBox["sH", "2"], "/", 
                    RowBox[{"(", 
                    RowBox[{"2", " ", 
                    RowBox[{"(", 
                    RowBox[{
                    RowBox[{"-", "1"}], "+", "nH"}], ")"}]}], ")"}]}], "+", 
                    SuperscriptBox["u", "2"]}], ")"}], " ", 
                    SuperscriptBox[
                    RowBox[{"(", 
                    RowBox[{"1", "+", 
                    RowBox[{"Erf", "[", 
                    RowBox[{
                    RowBox[{"(", 
                    RowBox[{"mD", "-", "t"}], ")"}], "/", 
                    RowBox[{"(", 
                    RowBox[{
                    RowBox[{"\[Sqrt]", "2"}], " ", "sD"}], ")"}]}], "]"}]}], 
                    ")"}], "2"]}], ")"}], "/", 
                    SuperscriptBox["sH", "4"]}], "+", 
                   RowBox[{
                    RowBox[{"(", 
                    RowBox[{
                    SuperscriptBox["\[ExponentialE]", 
                    RowBox[{"-", 
                    FractionBox[
                    SuperscriptBox[
                    RowBox[{"(", 
                    RowBox[{"mH", "-", "t"}], ")"}], "2"], 
                    SuperscriptBox["sH", "2"]]}]], " ", 
                    RowBox[{"(", 
                    RowBox[{
                    RowBox[{
                    SuperscriptBox["sH", "2"], "/", "nH"}], "+", 
                    SuperscriptBox["u", "2"]}], ")"}], " ", 
                    SuperscriptBox[
                    RowBox[{"(", 
                    RowBox[{"1", "+", 
                    RowBox[{"Erf", "[", 
                    RowBox[{
                    RowBox[{"(", 
                    RowBox[{"mD", "-", "t"}], ")"}], "/", 
                    RowBox[{"(", 
                    RowBox[{
                    RowBox[{"\[Sqrt]", "2"}], " ", "sD"}], ")"}]}], "]"}]}], 
                    ")"}], "2"]}], ")"}], "/", 
                    SuperscriptBox["sH", "2"]}], "+", 
                   RowBox[{
                    RowBox[{"(", 
                    RowBox[{
                    SuperscriptBox["\[ExponentialE]", 
                    RowBox[{"-", 
                    FractionBox[
                    SuperscriptBox[
                    RowBox[{"(", 
                    RowBox[{"mD", "-", "t"}], ")"}], "2"], 
                    SuperscriptBox["sD", "2"]]}]], " ", 
                    SuperscriptBox[
                    RowBox[{"(", 
                    RowBox[{"mD", "-", "t"}], ")"}], "2"], " ", 
                    RowBox[{"(", 
                    RowBox[{
                    RowBox[{
                    SuperscriptBox["sD", "2"], "/", 
                    RowBox[{"(", 
                    RowBox[{"2", " ", 
                    RowBox[{"(", 
                    RowBox[{
                    RowBox[{"-", "1"}], "+", "nD"}], ")"}]}], ")"}]}], "+", 
                    SuperscriptBox["u", "2"]}], ")"}], " ", 
                    SuperscriptBox[
                    RowBox[{"(", 
                    RowBox[{"1", "+", 
                    RowBox[{"Erf", "[", 
                    RowBox[{
                    RowBox[{"(", 
                    RowBox[{"mH", "-", "t"}], ")"}], "/", 
                    RowBox[{"(", 
                    RowBox[{
                    RowBox[{"\[Sqrt]", "2"}], " ", "sH"}], ")"}]}], "]"}]}], 
                    ")"}], "2"]}], ")"}], "/", 
                    SuperscriptBox["sD", "4"]}], "+", 
                   RowBox[{
                    RowBox[{"(", 
                    RowBox[{
                    SuperscriptBox["\[ExponentialE]", 
                    RowBox[{"-", 
                    FractionBox[
                    SuperscriptBox[
                    RowBox[{"(", 
                    RowBox[{"mD", "-", "t"}], ")"}], "2"], 
                    SuperscriptBox["sD", "2"]]}]], " ", 
                    RowBox[{"(", 
                    RowBox[{
                    RowBox[{
                    SuperscriptBox["sD", "2"], "/", "nD"}], "+", 
                    SuperscriptBox["u", "2"]}], ")"}], " ", 
                    SuperscriptBox[
                    RowBox[{"(", 
                    RowBox[{"1", "+", 
                    RowBox[{"Erf", "[", 
                    RowBox[{
                    RowBox[{"(", 
                    RowBox[{"mH", "-", "t"}], ")"}], "/", 
                    RowBox[{"(", 
                    RowBox[{
                    RowBox[{"\[Sqrt]", "2"}], " ", "sH"}], ")"}]}], "]"}]}], 
                    ")"}], "2"]}], ")"}], "/", 
                    SuperscriptBox["sD", "2"]}]}], ")"}]}]}]}], ")"}], 
             "2"]}]}], ")"}]}], ")"}]}], ",", 
      RowBox[{
       RowBox[{"2", "nD"}], "+", 
       RowBox[{"2", "nH"}], "+", "nU"}]}], "]"}], ",", 
    RowBox[{"Min", "[", 
     RowBox[{
      RowBox[{"nD", "-", "1"}], ",", 
      RowBox[{"nH", "-", "1"}], ",", 
      RowBox[{"nU", "-", "1"}]}], "]"}]}], "]"}]}], "\n", 
 RowBox[{
  RowBox[{"mcnlr", "[", 
   RowBox[{
   "t_", ",", "mD_", ",", "mH_", ",", "sD_", ",", "sH_", ",", "nD_", ",", 
    "nH_"}], "]"}], ":=", 
  RowBox[{
   RowBox[{"Erfc", "[", 
    RowBox[{
     RowBox[{"(", 
      RowBox[{"mD", "-", "t"}], ")"}], "/", 
     RowBox[{"(", 
      RowBox[{
       RowBox[{"\[Sqrt]", "2"}], " ", "sD"}], ")"}]}], "]"}], "/", 
   RowBox[{"Erfc", "[", 
    RowBox[{
     RowBox[{"(", 
      RowBox[{"mH", "-", "t"}], ")"}], "/", 
     RowBox[{"(", 
      RowBox[{
       RowBox[{"\[Sqrt]", "2"}], " ", "sH"}], ")"}]}], "]"}]}]}], "\n", 
 RowBox[{
  RowBox[{"cmcnlr", "[", 
   RowBox[{
   "t_", ",", "mD_", ",", "mH_", ",", "sD_", ",", "sH_", ",", "u_", ",", 
    "nD_", ",", "nH_"}], "]"}], ":=", 
  RowBox[{
   RowBox[{"\[Sqrt]", 
    RowBox[{"(", 
     RowBox[{"2", "/", "\[Pi]"}], ")"}]}], " ", 
   RowBox[{"\[Sqrt]", 
    RowBox[{"(", 
     RowBox[{
      RowBox[{"(", 
       RowBox[{"1", "/", 
        SuperscriptBox[
         RowBox[{"Erfc", "[", 
          RowBox[{
           RowBox[{"(", 
            RowBox[{"mH", "-", "t"}], ")"}], "/", 
           RowBox[{"(", 
            RowBox[{
             RowBox[{"\[Sqrt]", "2"}], " ", "sH"}], ")"}]}], "]"}], "4"]}], 
       ")"}], 
      RowBox[{"(", 
       RowBox[{
        RowBox[{
         RowBox[{"(", 
          RowBox[{
           SuperscriptBox["\[ExponentialE]", 
            RowBox[{"-", 
             FractionBox[
              SuperscriptBox[
               RowBox[{"(", 
                RowBox[{"mH", "-", "t"}], ")"}], "2"], 
              SuperscriptBox["sH", "2"]]}]], " ", 
           SuperscriptBox[
            RowBox[{"(", 
             RowBox[{"mH", "-", "t"}], ")"}], "2"], " ", 
           RowBox[{"(", 
            RowBox[{
             RowBox[{
              SuperscriptBox["sH", "2"], "/", 
              RowBox[{"(", 
               RowBox[{"2", " ", 
                RowBox[{"(", 
                 RowBox[{
                  RowBox[{"-", "1"}], "+", "nH"}], ")"}]}], ")"}]}], "+", 
             SuperscriptBox["u", "2"]}], ")"}], " ", 
           SuperscriptBox[
            RowBox[{"Erfc", "[", 
             RowBox[{
              RowBox[{"(", 
               RowBox[{"mD", "-", "t"}], ")"}], "/", 
              RowBox[{"(", 
               RowBox[{
                RowBox[{"\[Sqrt]", "2"}], " ", "sD"}], ")"}]}], "]"}], "2"]}],
           ")"}], "/", 
         SuperscriptBox["sH", "4"]}], "+", 
        RowBox[{
         RowBox[{"(", 
          RowBox[{
           SuperscriptBox["\[ExponentialE]", 
            RowBox[{"-", 
             FractionBox[
              SuperscriptBox[
               RowBox[{"(", 
                RowBox[{"mH", "-", "t"}], ")"}], "2"], 
              SuperscriptBox["sH", "2"]]}]], " ", 
           RowBox[{"(", 
            RowBox[{
             RowBox[{
              SuperscriptBox["sH", "2"], "/", "nH"}], "+", 
             SuperscriptBox["u", "2"]}], ")"}], " ", 
           SuperscriptBox[
            RowBox[{"Erfc", "[", 
             RowBox[{
              RowBox[{"(", 
               RowBox[{"mD", "-", "t"}], ")"}], "/", 
              RowBox[{"(", 
               RowBox[{
                RowBox[{"\[Sqrt]", "2"}], " ", "sD"}], ")"}]}], "]"}], "2"]}],
           ")"}], "/", 
         SuperscriptBox["sH", "2"]}], "+", 
        RowBox[{
         RowBox[{"(", 
          RowBox[{
           SuperscriptBox["\[ExponentialE]", 
            RowBox[{"-", 
             FractionBox[
              SuperscriptBox[
               RowBox[{"(", 
                RowBox[{"mD", "-", "t"}], ")"}], "2"], 
              SuperscriptBox["sD", "2"]]}]], " ", 
           SuperscriptBox[
            RowBox[{"(", 
             RowBox[{"mD", "-", "t"}], ")"}], "2"], " ", 
           RowBox[{"(", 
            RowBox[{
             RowBox[{
              SuperscriptBox["sD", "2"], "/", 
              RowBox[{"(", 
               RowBox[{"2", " ", 
                RowBox[{"(", 
                 RowBox[{
                  RowBox[{"-", "1"}], "+", "nD"}], ")"}]}], ")"}]}], "+", 
             SuperscriptBox["u", "2"]}], ")"}], " ", 
           SuperscriptBox[
            RowBox[{"Erfc", "[", 
             RowBox[{
              RowBox[{"(", 
               RowBox[{"mH", "-", "t"}], ")"}], "/", 
              RowBox[{"(", 
               RowBox[{
                RowBox[{"\[Sqrt]", "2"}], " ", "sH"}], ")"}]}], "]"}], "2"]}],
           ")"}], "/", 
         SuperscriptBox["sD", "4"]}], "+", 
        RowBox[{
         RowBox[{"(", 
          RowBox[{
           SuperscriptBox["\[ExponentialE]", 
            RowBox[{"-", 
             FractionBox[
              SuperscriptBox[
               RowBox[{"(", 
                RowBox[{"mD", "-", "t"}], ")"}], "2"], 
              SuperscriptBox["sD", "2"]]}]], " ", 
           RowBox[{"(", 
            RowBox[{
             RowBox[{
              SuperscriptBox["sD", "2"], "/", "nD"}], "+", 
             SuperscriptBox["u", "2"]}], ")"}], " ", 
           SuperscriptBox[
            RowBox[{"Erfc", "[", 
             RowBox[{
              RowBox[{"(", 
               RowBox[{"mH", "-", "t"}], ")"}], "/", 
              RowBox[{"(", 
               RowBox[{
                RowBox[{"\[Sqrt]", "2"}], " ", "sH"}], ")"}]}], "]"}], "2"]}],
           ")"}], "/", 
         SuperscriptBox["sD", "2"]}]}], ")"}]}], ")"}]}]}]}], "\n", 
 RowBox[{
  RowBox[{
   RowBox[{"dfnlr", "[", 
    RowBox[{
    "t_", ",", "mD_", ",", "mH_", ",", "sD_", ",", "sH_", ",", "u_", ",", 
     "nD_", ",", "nH_", ",", "nU_"}], "]"}], ":=", 
   RowBox[{"Max", "[", 
    RowBox[{
     RowBox[{"Min", "[", 
      RowBox[{
       RowBox[{"-", 
        RowBox[{"(", 
         RowBox[{
          RowBox[{"(", 
           RowBox[{"4", " ", 
            SuperscriptBox[
             RowBox[{"(", 
              RowBox[{
               RowBox[{"-", "1"}], "+", "nD"}], ")"}], "3"], " ", 
            SuperscriptBox["nD", "2"], " ", 
            SuperscriptBox[
             RowBox[{"(", 
              RowBox[{
               RowBox[{"-", "1"}], "+", "nH"}], ")"}], "3"], " ", 
            SuperscriptBox["nH", "2"], " ", 
            RowBox[{"(", 
             RowBox[{"1", "-", "nU"}], ")"}], " ", 
            SuperscriptBox["sD", "8"], " ", 
            SuperscriptBox["sH", "8"], " ", 
            SuperscriptBox[
             RowBox[{"(", 
              RowBox[{
               RowBox[{
                RowBox[{"(", 
                 RowBox[{
                  SuperscriptBox["\[ExponentialE]", 
                   RowBox[{"-", 
                    FractionBox[
                    SuperscriptBox[
                    RowBox[{"(", 
                    RowBox[{"mH", "-", "t"}], ")"}], "2"], 
                    SuperscriptBox["sH", "2"]]}]], " ", 
                  SuperscriptBox[
                   RowBox[{"(", 
                    RowBox[{"mH", "-", "t"}], ")"}], "2"], " ", 
                  RowBox[{"(", 
                   RowBox[{
                    RowBox[{
                    SuperscriptBox["sH", "2"], "/", 
                    RowBox[{"(", 
                    RowBox[{"2", " ", 
                    RowBox[{"(", 
                    RowBox[{
                    RowBox[{"-", "1"}], "+", "nH"}], ")"}]}], ")"}]}], "+", 
                    SuperscriptBox["u", "2"]}], ")"}], " ", 
                  SuperscriptBox[
                   RowBox[{"Erfc", "[", 
                    RowBox[{
                    RowBox[{"(", 
                    RowBox[{"mD", "-", "t"}], ")"}], "/", 
                    RowBox[{"(", 
                    RowBox[{
                    RowBox[{"\[Sqrt]", "2"}], " ", "sD"}], ")"}]}], "]"}], 
                   "2"]}], ")"}], "/", 
                SuperscriptBox["sH", "4"]}], "+", 
               RowBox[{
                RowBox[{"(", 
                 RowBox[{
                  SuperscriptBox["\[ExponentialE]", 
                   RowBox[{"-", 
                    FractionBox[
                    SuperscriptBox[
                    RowBox[{"(", 
                    RowBox[{"mH", "-", "t"}], ")"}], "2"], 
                    SuperscriptBox["sH", "2"]]}]], " ", 
                  RowBox[{"(", 
                   RowBox[{
                    RowBox[{
                    SuperscriptBox["sH", "2"], "/", "nH"}], "+", 
                    SuperscriptBox["u", "2"]}], ")"}], " ", 
                  SuperscriptBox[
                   RowBox[{"Erfc", "[", 
                    RowBox[{
                    RowBox[{"(", 
                    RowBox[{"mD", "-", "t"}], ")"}], "/", 
                    RowBox[{"(", 
                    RowBox[{
                    RowBox[{"\[Sqrt]", "2"}], " ", "sD"}], ")"}]}], "]"}], 
                   "2"]}], ")"}], "/", 
                SuperscriptBox["sH", "2"]}], "+", 
               RowBox[{
                RowBox[{"(", 
                 RowBox[{
                  SuperscriptBox["\[ExponentialE]", 
                   RowBox[{"-", 
                    FractionBox[
                    SuperscriptBox[
                    RowBox[{"(", 
                    RowBox[{"mD", "-", "t"}], ")"}], "2"], 
                    SuperscriptBox["sD", "2"]]}]], " ", 
                  SuperscriptBox[
                   RowBox[{"(", 
                    RowBox[{"mD", "-", "t"}], ")"}], "2"], " ", 
                  RowBox[{"(", 
                   RowBox[{
                    RowBox[{
                    SuperscriptBox["sD", "2"], "/", 
                    RowBox[{"(", 
                    RowBox[{"2", " ", 
                    RowBox[{"(", 
                    RowBox[{
                    RowBox[{"-", "1"}], "+", "nD"}], ")"}]}], ")"}]}], "+", 
                    SuperscriptBox["u", "2"]}], ")"}], " ", 
                  SuperscriptBox[
                   RowBox[{"Erfc", "[", 
                    RowBox[{
                    RowBox[{"(", 
                    RowBox[{"mH", "-", "t"}], ")"}], "/", 
                    RowBox[{"(", 
                    RowBox[{
                    RowBox[{"\[Sqrt]", "2"}], " ", "sH"}], ")"}]}], "]"}], 
                   "2"]}], ")"}], "/", 
                SuperscriptBox["sD", "4"]}], "+", 
               RowBox[{
                RowBox[{"(", 
                 RowBox[{
                  SuperscriptBox["\[ExponentialE]", 
                   RowBox[{"-", 
                    FractionBox[
                    SuperscriptBox[
                    RowBox[{"(", 
                    RowBox[{"mD", "-", "t"}], ")"}], "2"], 
                    SuperscriptBox["sD", "2"]]}]], " ", 
                  RowBox[{"(", 
                   RowBox[{
                    RowBox[{
                    SuperscriptBox["sD", "2"], "/", "nD"}], "+", 
                    SuperscriptBox["u", "2"]}], ")"}], " ", 
                  SuperscriptBox[
                   RowBox[{"Erfc", "[", 
                    RowBox[{
                    RowBox[{"(", 
                    RowBox[{"mH", "-", "t"}], ")"}], "/", 
                    RowBox[{"(", 
                    RowBox[{
                    RowBox[{"\[Sqrt]", "2"}], " ", "sH"}], ")"}]}], "]"}], 
                   "2"]}], ")"}], "/", 
                SuperscriptBox["sD", "2"]}]}], ")"}], "2"]}], ")"}], "/", 
          RowBox[{"(", 
           RowBox[{
            RowBox[{
             SuperscriptBox["\[ExponentialE]", 
              RowBox[{"-", 
               FractionBox[
                RowBox[{"2", " ", 
                 SuperscriptBox[
                  RowBox[{"(", 
                   RowBox[{"mH", "-", "t"}], ")"}], "2"]}], 
                SuperscriptBox["sH", "2"]]}]], " ", 
             SuperscriptBox[
              RowBox[{"(", 
               RowBox[{
                RowBox[{"-", "1"}], "+", "nD"}], ")"}], "3"], " ", 
             SuperscriptBox["nD", "2"], " ", 
             RowBox[{"(", 
              RowBox[{
               RowBox[{"-", "1"}], "+", "nU"}], ")"}], " ", 
             SuperscriptBox["sD", "8"], " ", 
             SuperscriptBox["sH", "4"], " ", 
             SuperscriptBox[
              RowBox[{"(", 
               RowBox[{
                RowBox[{
                 SuperscriptBox["mH", "2"], " ", "nH"}], "+", 
                RowBox[{"2", " ", 
                 RowBox[{"(", 
                  RowBox[{
                   RowBox[{"-", "1"}], "+", "nH"}], ")"}], " ", 
                 SuperscriptBox["sH", "2"]}], "-", 
                RowBox[{"2", " ", "mH", " ", "nH", " ", "t"}], "+", 
                RowBox[{"nH", " ", 
                 SuperscriptBox["t", "2"]}]}], ")"}], "2"], " ", 
             SuperscriptBox[
              RowBox[{"Erfc", "[", 
               RowBox[{
                RowBox[{"(", 
                 RowBox[{"mD", "-", "t"}], ")"}], "/", 
                RowBox[{"(", 
                 RowBox[{
                  RowBox[{"\[Sqrt]", "2"}], " ", "sD"}], ")"}]}], "]"}], 
              "4"]}], "+", 
            RowBox[{
             SuperscriptBox["\[ExponentialE]", 
              RowBox[{"-", 
               FractionBox[
                RowBox[{"2", " ", 
                 SuperscriptBox[
                  RowBox[{"(", 
                   RowBox[{"mD", "-", "t"}], ")"}], "2"]}], 
                SuperscriptBox["sD", "2"]]}]], " ", 
             SuperscriptBox[
              RowBox[{"(", 
               RowBox[{
                RowBox[{"-", "1"}], "+", "nH"}], ")"}], "3"], " ", 
             SuperscriptBox["nH", "2"], " ", 
             RowBox[{"(", 
              RowBox[{
               RowBox[{"-", "1"}], "+", "nU"}], ")"}], " ", 
             SuperscriptBox["sD", "4"], " ", 
             SuperscriptBox["sH", "8"], " ", 
             SuperscriptBox[
              RowBox[{"(", 
               RowBox[{
                RowBox[{
                 SuperscriptBox["mD", "2"], " ", "nD"}], "+", 
                RowBox[{"2", " ", 
                 RowBox[{"(", 
                  RowBox[{
                   RowBox[{"-", "1"}], "+", "nD"}], ")"}], " ", 
                 SuperscriptBox["sD", "2"]}], "-", 
                RowBox[{"2", " ", "mD", " ", "nD", " ", "t"}], "+", 
                RowBox[{"nD", " ", 
                 SuperscriptBox["t", "2"]}]}], ")"}], "2"], " ", 
             SuperscriptBox[
              RowBox[{"Erfc", "[", 
               RowBox[{
                RowBox[{"(", 
                 RowBox[{"mH", "-", "t"}], ")"}], "/", 
                RowBox[{"(", 
                 RowBox[{
                  RowBox[{"\[Sqrt]", "2"}], " ", "sH"}], ")"}]}], "]"}], 
              "4"]}], "+", 
            RowBox[{"4", " ", 
             SuperscriptBox["\[ExponentialE]", 
              RowBox[{
               RowBox[{"-", 
                FractionBox[
                 RowBox[{"2", " ", 
                  SuperscriptBox[
                   RowBox[{"(", 
                    RowBox[{"mD", "-", "t"}], ")"}], "2"]}], 
                 SuperscriptBox["sD", "2"]]}], "-", 
               FractionBox[
                RowBox[{"2", " ", 
                 SuperscriptBox[
                  RowBox[{"(", 
                   RowBox[{"mH", "-", "t"}], ")"}], "2"]}], 
                SuperscriptBox["sH", "2"]]}]], " ", 
             SuperscriptBox[
              RowBox[{"(", 
               RowBox[{
                RowBox[{"-", "1"}], "+", "nD"}], ")"}], "3"], " ", 
             SuperscriptBox["nD", "2"], " ", 
             SuperscriptBox[
              RowBox[{"(", 
               RowBox[{
                RowBox[{"-", "1"}], "+", "nH"}], ")"}], "3"], " ", 
             SuperscriptBox["nH", "2"], " ", 
             SuperscriptBox["u", "4"], " ", 
             SuperscriptBox[
              RowBox[{"(", 
               RowBox[{
                RowBox[{
                 SuperscriptBox["\[ExponentialE]", 
                  FractionBox[
                   SuperscriptBox[
                    RowBox[{"(", 
                    RowBox[{"mD", "-", "t"}], ")"}], "2"], 
                   SuperscriptBox["sD", "2"]]], " ", 
                 SuperscriptBox["sD", "4"], " ", 
                 RowBox[{"(", 
                  RowBox[{
                   SuperscriptBox["mH", "2"], "+", 
                   SuperscriptBox["sH", "2"], "-", 
                   RowBox[{"2", " ", "mH", " ", "t"}], "+", 
                   SuperscriptBox["t", "2"]}], ")"}], " ", 
                 SuperscriptBox[
                  RowBox[{"Erfc", "[", 
                   RowBox[{
                    RowBox[{"(", 
                    RowBox[{"mD", "-", "t"}], ")"}], "/", 
                    RowBox[{"(", 
                    RowBox[{
                    RowBox[{"\[Sqrt]", "2"}], " ", "sD"}], ")"}]}], "]"}], 
                  "2"]}], "+", 
                RowBox[{
                 SuperscriptBox["\[ExponentialE]", 
                  FractionBox[
                   SuperscriptBox[
                    RowBox[{"(", 
                    RowBox[{"mH", "-", "t"}], ")"}], "2"], 
                   SuperscriptBox["sH", "2"]]], " ", 
                 SuperscriptBox["sH", "4"], " ", 
                 RowBox[{"(", 
                  RowBox[{
                   SuperscriptBox["mD", "2"], "+", 
                   SuperscriptBox["sD", "2"], "-", 
                   RowBox[{"2", " ", "mD", " ", "t"}], "+", 
                   SuperscriptBox["t", "2"]}], ")"}], " ", 
                 SuperscriptBox[
                  RowBox[{"Erfc", "[", 
                   RowBox[{
                    RowBox[{"(", 
                    RowBox[{"mH", "-", "t"}], ")"}], "/", 
                    RowBox[{"(", 
                    RowBox[{
                    RowBox[{"\[Sqrt]", "2"}], " ", "sH"}], ")"}]}], "]"}], 
                  "2"]}]}], ")"}], "2"]}]}], ")"}]}], ")"}]}], ",", 
       RowBox[{"If", "[", 
        RowBox[{
         RowBox[{"u", ">", "0"}], ",", 
         RowBox[{"Min", "[", 
          RowBox[{
           RowBox[{"nD", "-", "1"}], ",", 
           RowBox[{"nH", "-", "1"}], ",", 
           RowBox[{"nU", "-", "1"}]}], "]"}], ",", 
         RowBox[{"Min", "[", 
          RowBox[{
           RowBox[{"nD", "-", "1"}], ",", 
           RowBox[{"nH", "-", "1"}]}], "]"}]}], "]"}]}], "]"}], ",", 
     RowBox[{"If", "[", 
      RowBox[{
       RowBox[{"u", ">", "0"}], ",", 
       RowBox[{"nD", "+", "nH", "+", "nU", "-", "3"}], ",", " ", 
       RowBox[{"nD", "+", "nH", "-", "2"}]}], "]"}]}], "]"}]}], "\n"}], "\n", 
 RowBox[{
  RowBox[{"mcyi", "[", 
   RowBox[{
   "t_", ",", "mD_", ",", "mH_", ",", "sD_", ",", "sH_", ",", "nD_", ",", 
    "nH_"}], "]"}], ":=", 
  RowBox[{
   RowBox[{"(", 
    RowBox[{"1", "/", "2"}], ")"}], " ", 
   RowBox[{"(", 
    RowBox[{
     RowBox[{"Erf", "[", 
      RowBox[{
       RowBox[{"(", 
        RowBox[{"mD", "-", "t"}], ")"}], "/", 
       RowBox[{"(", 
        RowBox[{
         RowBox[{"\[Sqrt]", "2"}], " ", "sD"}], ")"}]}], "]"}], "-", 
     RowBox[{"Erf", "[", 
      RowBox[{
       RowBox[{"(", 
        RowBox[{"mH", "-", "t"}], ")"}], "/", 
       RowBox[{"(", 
        RowBox[{
         RowBox[{"\[Sqrt]", "2"}], " ", "sH"}], ")"}]}], "]"}]}], 
    ")"}]}]}], "\n", 
 RowBox[{
  RowBox[{"cmcyi", "[", 
   RowBox[{
   "t_", ",", "mD_", ",", "mH_", ",", "sD_", ",", "sH_", ",", "u_", ",", 
    "nD_", ",", "nH_"}], "]"}], ":=", 
  RowBox[{
   RowBox[{"(", 
    RowBox[{"1", "/", 
     RowBox[{"(", 
      RowBox[{"\[Sqrt]", 
       RowBox[{"(", 
        RowBox[{"2", " ", "\[Pi]"}], ")"}]}], ")"}]}], ")"}], 
   RowBox[{"(", 
    RowBox[{"\[Sqrt]", 
     RowBox[{"(", 
      RowBox[{
       RowBox[{
        RowBox[{"(", 
         RowBox[{
          SuperscriptBox["\[ExponentialE]", 
           RowBox[{"-", 
            FractionBox[
             SuperscriptBox[
              RowBox[{"(", 
               RowBox[{"mD", "-", "t"}], ")"}], "2"], 
             SuperscriptBox["sD", "2"]]}]], " ", 
          SuperscriptBox[
           RowBox[{"(", 
            RowBox[{"mD", "-", "t"}], ")"}], "2"], " ", 
          RowBox[{"(", 
           RowBox[{
            RowBox[{
             SuperscriptBox["sD", "2"], "/", 
             RowBox[{"(", 
              RowBox[{"2", " ", 
               RowBox[{"(", 
                RowBox[{
                 RowBox[{"-", "1"}], "+", "nD"}], ")"}]}], ")"}]}], "+", 
            SuperscriptBox["u", "2"]}], ")"}]}], ")"}], "/", 
        SuperscriptBox["sD", "4"]}], "+", 
       RowBox[{
        RowBox[{"(", 
         RowBox[{
          SuperscriptBox["\[ExponentialE]", 
           RowBox[{"-", 
            FractionBox[
             SuperscriptBox[
              RowBox[{"(", 
               RowBox[{"mD", "-", "t"}], ")"}], "2"], 
             SuperscriptBox["sD", "2"]]}]], " ", 
          RowBox[{"(", 
           RowBox[{
            RowBox[{
             SuperscriptBox["sD", "2"], "/", "nD"}], "+", 
            SuperscriptBox["u", "2"]}], ")"}]}], ")"}], "/", 
        SuperscriptBox["sD", "2"]}], "+", 
       RowBox[{
        RowBox[{"(", 
         RowBox[{
          SuperscriptBox["\[ExponentialE]", 
           RowBox[{"-", 
            FractionBox[
             SuperscriptBox[
              RowBox[{"(", 
               RowBox[{"mH", "-", "t"}], ")"}], "2"], 
             SuperscriptBox["sH", "2"]]}]], " ", 
          SuperscriptBox[
           RowBox[{"(", 
            RowBox[{"mH", "-", "t"}], ")"}], "2"], " ", 
          RowBox[{"(", 
           RowBox[{
            RowBox[{
             SuperscriptBox["sH", "2"], "/", 
             RowBox[{"(", 
              RowBox[{"2", " ", 
               RowBox[{"(", 
                RowBox[{
                 RowBox[{"-", "1"}], "+", "nH"}], ")"}]}], ")"}]}], "+", 
            SuperscriptBox["u", "2"]}], ")"}]}], ")"}], "/", 
        SuperscriptBox["sH", "4"]}], "+", 
       RowBox[{
        RowBox[{"(", 
         RowBox[{
          SuperscriptBox["\[ExponentialE]", 
           RowBox[{"-", 
            FractionBox[
             SuperscriptBox[
              RowBox[{"(", 
               RowBox[{"mH", "-", "t"}], ")"}], "2"], 
             SuperscriptBox["sH", "2"]]}]], " ", 
          RowBox[{"(", 
           RowBox[{
            RowBox[{
             SuperscriptBox["sH", "2"], "/", "nH"}], "+", 
            SuperscriptBox["u", "2"]}], ")"}]}], ")"}], "/", 
        SuperscriptBox["sH", "2"]}]}], ")"}]}], ")"}]}]}], "\n", 
 RowBox[{
  RowBox[{"dfyi", "[", 
   RowBox[{
   "t_", ",", "mD_", ",", "mH_", ",", "sD_", ",", "sH_", ",", "u_", ",", 
    "nD_", ",", "nH_", ",", "nU_"}], "]"}], ":=", 
  RowBox[{"Max", "[", 
   RowBox[{
    RowBox[{"Min", "[", 
     RowBox[{
      RowBox[{
       RowBox[{"(", 
        RowBox[{"4", " ", 
         SuperscriptBox[
          RowBox[{"(", 
           RowBox[{
            RowBox[{
             RowBox[{"(", 
              RowBox[{
               SuperscriptBox["\[ExponentialE]", 
                RowBox[{"-", 
                 FractionBox[
                  SuperscriptBox[
                   RowBox[{"(", 
                    RowBox[{"mD", "-", "t"}], ")"}], "2"], 
                  SuperscriptBox["sD", "2"]]}]], " ", 
               SuperscriptBox[
                RowBox[{"(", 
                 RowBox[{"mD", "-", "t"}], ")"}], "2"], " ", 
               RowBox[{"(", 
                RowBox[{
                 RowBox[{
                  SuperscriptBox["sD", "2"], "/", 
                  RowBox[{"(", 
                   RowBox[{"2", " ", 
                    RowBox[{"(", 
                    RowBox[{
                    RowBox[{"-", "1"}], "+", "nD"}], ")"}]}], ")"}]}], "+", 
                 SuperscriptBox["u", "2"]}], ")"}]}], ")"}], "/", 
             SuperscriptBox["sD", "4"]}], "+", 
            RowBox[{
             RowBox[{"(", 
              RowBox[{
               SuperscriptBox["\[ExponentialE]", 
                RowBox[{"-", 
                 FractionBox[
                  SuperscriptBox[
                   RowBox[{"(", 
                    RowBox[{"mD", "-", "t"}], ")"}], "2"], 
                  SuperscriptBox["sD", "2"]]}]], " ", 
               RowBox[{"(", 
                RowBox[{
                 RowBox[{
                  SuperscriptBox["sD", "2"], "/", "nD"}], "+", 
                 SuperscriptBox["u", "2"]}], ")"}]}], ")"}], "/", 
             SuperscriptBox["sD", "2"]}], "+", 
            RowBox[{
             RowBox[{"(", 
              RowBox[{
               SuperscriptBox["\[ExponentialE]", 
                RowBox[{"-", 
                 FractionBox[
                  SuperscriptBox[
                   RowBox[{"(", 
                    RowBox[{"mH", "-", "t"}], ")"}], "2"], 
                  SuperscriptBox["sH", "2"]]}]], " ", 
               SuperscriptBox[
                RowBox[{"(", 
                 RowBox[{"mH", "-", "t"}], ")"}], "2"], " ", 
               RowBox[{"(", 
                RowBox[{
                 RowBox[{
                  SuperscriptBox["sH", "2"], "/", 
                  RowBox[{"(", 
                   RowBox[{"2", " ", 
                    RowBox[{"(", 
                    RowBox[{
                    RowBox[{"-", "1"}], "+", "nH"}], ")"}]}], ")"}]}], "+", 
                 SuperscriptBox["u", "2"]}], ")"}]}], ")"}], "/", 
             SuperscriptBox["sH", "4"]}], "+", 
            RowBox[{
             RowBox[{"(", 
              RowBox[{
               SuperscriptBox["\[ExponentialE]", 
                RowBox[{"-", 
                 FractionBox[
                  SuperscriptBox[
                   RowBox[{"(", 
                    RowBox[{"mH", "-", "t"}], ")"}], "2"], 
                  SuperscriptBox["sH", "2"]]}]], " ", 
               RowBox[{"(", 
                RowBox[{
                 RowBox[{
                  SuperscriptBox["sH", "2"], "/", "nH"}], "+", 
                 SuperscriptBox["u", "2"]}], ")"}]}], ")"}], "/", 
             SuperscriptBox["sH", "2"]}]}], ")"}], "2"]}], ")"}], "/", 
       RowBox[{"(", 
        RowBox[{
         RowBox[{
          RowBox[{"(", 
           RowBox[{
            SuperscriptBox["\[ExponentialE]", 
             RowBox[{"-", 
              FractionBox[
               RowBox[{"2", " ", 
                SuperscriptBox[
                 RowBox[{"(", 
                  RowBox[{"mD", "-", "t"}], ")"}], "2"]}], 
               SuperscriptBox["sD", "2"]]}]], " ", 
            SuperscriptBox[
             RowBox[{"(", 
              RowBox[{
               RowBox[{
                SuperscriptBox["mD", "2"], " ", "nD"}], "+", 
               RowBox[{"2", " ", 
                RowBox[{"(", 
                 RowBox[{
                  RowBox[{"-", "1"}], "+", "nD"}], ")"}], " ", 
                SuperscriptBox["sD", "2"]}], "-", 
               RowBox[{"2", " ", "mD", " ", "nD", " ", "t"}], "+", 
               RowBox[{"nD", " ", 
                SuperscriptBox["t", "2"]}]}], ")"}], "2"]}], ")"}], "/", 
          RowBox[{"(", 
           RowBox[{
            SuperscriptBox[
             RowBox[{"(", 
              RowBox[{
               RowBox[{"-", "1"}], "+", "nD"}], ")"}], "3"], " ", 
            SuperscriptBox["nD", "2"], " ", 
            SuperscriptBox["sD", "4"]}], ")"}]}], "+", 
         RowBox[{
          RowBox[{"(", 
           RowBox[{
            SuperscriptBox["\[ExponentialE]", 
             RowBox[{"-", 
              FractionBox[
               RowBox[{"2", " ", 
                SuperscriptBox[
                 RowBox[{"(", 
                  RowBox[{"mH", "-", "t"}], ")"}], "2"]}], 
               SuperscriptBox["sH", "2"]]}]], " ", 
            SuperscriptBox[
             RowBox[{"(", 
              RowBox[{
               RowBox[{
                SuperscriptBox["mH", "2"], " ", "nH"}], "+", 
               RowBox[{"2", " ", 
                RowBox[{"(", 
                 RowBox[{
                  RowBox[{"-", "1"}], "+", "nH"}], ")"}], " ", 
                SuperscriptBox["sH", "2"]}], "-", 
               RowBox[{"2", " ", "mH", " ", "nH", " ", "t"}], "+", 
               RowBox[{"nH", " ", 
                SuperscriptBox["t", "2"]}]}], ")"}], "2"]}], ")"}], "/", 
          RowBox[{"(", 
           RowBox[{
            SuperscriptBox[
             RowBox[{"(", 
              RowBox[{
               RowBox[{"-", "1"}], "+", "nH"}], ")"}], "3"], " ", 
            SuperscriptBox["nH", "2"], " ", 
            SuperscriptBox["sH", "4"]}], ")"}]}], "+", 
         RowBox[{
          RowBox[{"(", 
           RowBox[{"1", "/", 
            RowBox[{"(", 
             RowBox[{
              RowBox[{"(", 
               RowBox[{
                RowBox[{"-", "1"}], "+", "nU"}], ")"}], " ", 
              SuperscriptBox["sD", "8"], " ", 
              SuperscriptBox["sH", "8"]}], ")"}]}], ")"}], "4", " ", 
          SuperscriptBox["\[ExponentialE]", 
           RowBox[{
            RowBox[{"-", 
             FractionBox[
              RowBox[{"2", " ", 
               SuperscriptBox[
                RowBox[{"(", 
                 RowBox[{"mD", "-", "t"}], ")"}], "2"]}], 
              SuperscriptBox["sD", "2"]]}], "-", 
            FractionBox[
             RowBox[{"2", " ", 
              SuperscriptBox[
               RowBox[{"(", 
                RowBox[{"mH", "-", "t"}], ")"}], "2"]}], 
             SuperscriptBox["sH", "2"]]}]], " ", 
          SuperscriptBox[
           RowBox[{"(", 
            RowBox[{
             RowBox[{
              SuperscriptBox["\[ExponentialE]", 
               FractionBox[
                SuperscriptBox[
                 RowBox[{"(", 
                  RowBox[{"mH", "-", "t"}], ")"}], "2"], 
                SuperscriptBox["sH", "2"]]], " ", 
              SuperscriptBox["sH", "4"], " ", 
              RowBox[{"(", 
               RowBox[{
                SuperscriptBox["mD", "2"], "+", 
                SuperscriptBox["sD", "2"], "-", 
                RowBox[{"2", " ", "mD", " ", "t"}], "+", 
                SuperscriptBox["t", "2"]}], ")"}]}], "+", 
             RowBox[{
              SuperscriptBox["\[ExponentialE]", 
               FractionBox[
                SuperscriptBox[
                 RowBox[{"(", 
                  RowBox[{"mD", "-", "t"}], ")"}], "2"], 
                SuperscriptBox["sD", "2"]]], " ", 
              SuperscriptBox["sD", "4"], " ", 
              RowBox[{"(", 
               RowBox[{
                SuperscriptBox["mH", "2"], "+", 
                SuperscriptBox["sH", "2"], "-", 
                RowBox[{"2", " ", "mH", " ", "t"}], "+", 
                SuperscriptBox["t", "2"]}], ")"}]}]}], ")"}], "2"], " ", 
          SuperscriptBox["u", "4"]}]}], ")"}]}], ",", 
      RowBox[{"If", "[", 
       RowBox[{
        RowBox[{"u", ">", "0"}], ",", 
        RowBox[{"Min", "[", 
         RowBox[{
          RowBox[{"nD", "-", "1"}], ",", 
          RowBox[{"nH", "-", "1"}], ",", 
          RowBox[{"nU", "-", "1"}]}], "]"}], ",", 
        RowBox[{"Min", "[", 
         RowBox[{
          RowBox[{"nD", "-", "1"}], ",", 
          RowBox[{"nH", "-", "1"}]}], "]"}]}], "]"}]}], "]"}], ",", 
    RowBox[{"If", "[", 
     RowBox[{
      RowBox[{"u", ">", "0"}], ",", 
      RowBox[{"nD", "+", "nH", "+", "nU", "-", "3"}], ",", " ", 
      RowBox[{"nD", "+", "nH", "-", "2"}]}], "]"}]}], "]"}]}], "\n", 
 RowBox[{
  RowBox[{"mced", "[", 
   RowBox[{
   "t_", ",", "mD_", ",", "mH_", ",", "sD_", ",", "sH_", ",", "nD_", ",", 
    "nH_"}], "]"}], ":=", 
  RowBox[{
   RowBox[{"(", 
    RowBox[{"1", "/", "2"}], ")"}], " ", 
   RowBox[{"\[Sqrt]", 
    RowBox[{"(", 
     RowBox[{
      SuperscriptBox[
       RowBox[{"(", 
        RowBox[{"1", "+", 
         RowBox[{"Erf", "[", 
          RowBox[{
           RowBox[{"(", 
            RowBox[{"mH", "-", "t"}], ")"}], "/", 
           RowBox[{"(", 
            RowBox[{
             RowBox[{"\[Sqrt]", "2"}], " ", "sH"}], ")"}]}], "]"}]}], ")"}], 
       "2"], "+", 
      SuperscriptBox[
       RowBox[{"Erfc", "[", 
        RowBox[{
         RowBox[{"(", 
          RowBox[{"mD", "-", "t"}], ")"}], "/", 
         RowBox[{"(", 
          RowBox[{
           RowBox[{"\[Sqrt]", "2"}], " ", "sD"}], ")"}]}], "]"}], "2"]}], 
     ")"}]}]}]}], "\n", 
 RowBox[{
  RowBox[{"cmced", "[", 
   RowBox[{
   "t_", ",", "mD_", ",", "mH_", ",", "sD_", ",", "sH_", ",", "u_", ",", 
    "nD_", ",", "nH_"}], "]"}], ":=", 
  RowBox[{
   RowBox[{"(", 
    RowBox[{"1", "/", 
     RowBox[{"(", 
      RowBox[{"\[Sqrt]", 
       RowBox[{"(", 
        RowBox[{"2", " ", "\[Pi]"}], ")"}]}], ")"}]}], ")"}], 
   RowBox[{"(", 
    RowBox[{"\[Sqrt]", 
     RowBox[{"(", 
      RowBox[{
       RowBox[{"(", 
        RowBox[{
         RowBox[{
          RowBox[{"(", 
           RowBox[{
            SuperscriptBox["\[ExponentialE]", 
             RowBox[{"-", 
              FractionBox[
               SuperscriptBox[
                RowBox[{"(", 
                 RowBox[{"mH", "-", "t"}], ")"}], "2"], 
               SuperscriptBox["sH", "2"]]}]], " ", 
            SuperscriptBox[
             RowBox[{"(", 
              RowBox[{"mH", "-", "t"}], ")"}], "2"], " ", 
            RowBox[{"(", 
             RowBox[{
              RowBox[{
               SuperscriptBox["sH", "2"], "/", 
               RowBox[{"(", 
                RowBox[{"2", " ", 
                 RowBox[{"(", 
                  RowBox[{
                   RowBox[{"-", "1"}], "+", "nH"}], ")"}]}], ")"}]}], "+", 
              SuperscriptBox["u", "2"]}], ")"}], " ", 
            SuperscriptBox[
             RowBox[{"(", 
              RowBox[{"1", "+", 
               RowBox[{"Erf", "[", 
                RowBox[{
                 RowBox[{"(", 
                  RowBox[{"mH", "-", "t"}], ")"}], "/", 
                 RowBox[{"(", 
                  RowBox[{
                   RowBox[{"\[Sqrt]", "2"}], " ", "sH"}], ")"}]}], "]"}]}], 
              ")"}], "2"]}], ")"}], "/", 
          SuperscriptBox["sH", "4"]}], "+", 
         RowBox[{
          RowBox[{"(", 
           RowBox[{
            SuperscriptBox["\[ExponentialE]", 
             RowBox[{"-", 
              FractionBox[
               SuperscriptBox[
                RowBox[{"(", 
                 RowBox[{"mH", "-", "t"}], ")"}], "2"], 
               SuperscriptBox["sH", "2"]]}]], " ", 
            RowBox[{"(", 
             RowBox[{
              RowBox[{
               SuperscriptBox["sH", "2"], "/", "nH"}], "+", 
              SuperscriptBox["u", "2"]}], ")"}], " ", 
            SuperscriptBox[
             RowBox[{"(", 
              RowBox[{"1", "+", 
               RowBox[{"Erf", "[", 
                RowBox[{
                 RowBox[{"(", 
                  RowBox[{"mH", "-", "t"}], ")"}], "/", 
                 RowBox[{"(", 
                  RowBox[{
                   RowBox[{"\[Sqrt]", "2"}], " ", "sH"}], ")"}]}], "]"}]}], 
              ")"}], "2"]}], ")"}], "/", 
          SuperscriptBox["sH", "2"]}], "+", 
         RowBox[{
          RowBox[{"(", 
           RowBox[{
            SuperscriptBox["\[ExponentialE]", 
             RowBox[{"-", 
              FractionBox[
               SuperscriptBox[
                RowBox[{"(", 
                 RowBox[{"mD", "-", "t"}], ")"}], "2"], 
               SuperscriptBox["sD", "2"]]}]], " ", 
            SuperscriptBox[
             RowBox[{"(", 
              RowBox[{"mD", "-", "t"}], ")"}], "2"], " ", 
            RowBox[{"(", 
             RowBox[{
              RowBox[{
               SuperscriptBox["sD", "2"], "/", 
               RowBox[{"(", 
                RowBox[{"2", " ", 
                 RowBox[{"(", 
                  RowBox[{
                   RowBox[{"-", "1"}], "+", "nD"}], ")"}]}], ")"}]}], "+", 
              SuperscriptBox["u", "2"]}], ")"}], " ", 
            SuperscriptBox[
             RowBox[{"Erfc", "[", 
              RowBox[{
               RowBox[{"(", 
                RowBox[{"mD", "-", "t"}], ")"}], "/", 
               RowBox[{"(", 
                RowBox[{
                 RowBox[{"\[Sqrt]", "2"}], " ", "sD"}], ")"}]}], "]"}], 
             "2"]}], ")"}], "/", 
          SuperscriptBox["sD", "4"]}], "+", 
         RowBox[{
          RowBox[{"(", 
           RowBox[{
            SuperscriptBox["\[ExponentialE]", 
             RowBox[{"-", 
              FractionBox[
               SuperscriptBox[
                RowBox[{"(", 
                 RowBox[{"mD", "-", "t"}], ")"}], "2"], 
               SuperscriptBox["sD", "2"]]}]], " ", 
            RowBox[{"(", 
             RowBox[{
              RowBox[{
               SuperscriptBox["sD", "2"], "/", "nD"}], "+", 
              SuperscriptBox["u", "2"]}], ")"}], " ", 
            SuperscriptBox[
             RowBox[{"Erfc", "[", 
              RowBox[{
               RowBox[{"(", 
                RowBox[{"mD", "-", "t"}], ")"}], "/", 
               RowBox[{"(", 
                RowBox[{
                 RowBox[{"\[Sqrt]", "2"}], " ", "sD"}], ")"}]}], "]"}], 
             "2"]}], ")"}], "/", 
          SuperscriptBox["sD", "2"]}]}], ")"}], "/", 
       RowBox[{"(", 
        RowBox[{
         SuperscriptBox[
          RowBox[{"(", 
           RowBox[{"1", "+", 
            RowBox[{"Erf", "[", 
             RowBox[{
              RowBox[{"(", 
               RowBox[{"mH", "-", "t"}], ")"}], "/", 
              RowBox[{"(", 
               RowBox[{
                RowBox[{"\[Sqrt]", "2"}], " ", "sH"}], ")"}]}], "]"}]}], 
           ")"}], "2"], "+", 
         SuperscriptBox[
          RowBox[{"Erfc", "[", 
           RowBox[{
            RowBox[{"(", 
             RowBox[{"mD", "-", "t"}], ")"}], "/", 
            RowBox[{"(", 
             RowBox[{
              RowBox[{"\[Sqrt]", "2"}], " ", "sD"}], ")"}]}], "]"}], "2"]}], 
        ")"}]}], ")"}]}], ")"}]}]}], "\n", 
 RowBox[{
  RowBox[{"dfed", "[", 
   RowBox[{
   "t_", ",", "mD_", ",", "mH_", ",", "sD_", ",", "sH_", ",", "u_", ",", 
    "nD_", ",", "nH_", ",", "nU_"}], "]"}], ":=", 
  RowBox[{"Max", "[", 
   RowBox[{
    RowBox[{"Min", "[", 
     RowBox[{
      RowBox[{"-", 
       RowBox[{"(", 
        RowBox[{
         RowBox[{"(", 
          RowBox[{"4", " ", 
           SuperscriptBox[
            RowBox[{"(", 
             RowBox[{
              RowBox[{"-", "1"}], "+", "nD"}], ")"}], "3"], " ", 
           SuperscriptBox["nD", "2"], " ", 
           SuperscriptBox[
            RowBox[{"(", 
             RowBox[{
              RowBox[{"-", "1"}], "+", "nH"}], ")"}], "3"], " ", 
           SuperscriptBox["nH", "2"], " ", 
           RowBox[{"(", 
            RowBox[{"1", "-", "nU"}], ")"}], " ", 
           SuperscriptBox["sD", "8"], " ", 
           SuperscriptBox["sH", "8"], " ", 
           SuperscriptBox[
            RowBox[{"(", 
             RowBox[{
              RowBox[{
               RowBox[{"(", 
                RowBox[{
                 SuperscriptBox["\[ExponentialE]", 
                  RowBox[{"-", 
                   FractionBox[
                    SuperscriptBox[
                    RowBox[{"(", 
                    RowBox[{"mH", "-", "t"}], ")"}], "2"], 
                    SuperscriptBox["sH", "2"]]}]], " ", 
                 SuperscriptBox[
                  RowBox[{"(", 
                   RowBox[{"mH", "-", "t"}], ")"}], "2"], " ", 
                 RowBox[{"(", 
                  RowBox[{
                   RowBox[{
                    SuperscriptBox["sH", "2"], "/", 
                    RowBox[{"(", 
                    RowBox[{"2", " ", 
                    RowBox[{"(", 
                    RowBox[{
                    RowBox[{"-", "1"}], "+", "nH"}], ")"}]}], ")"}]}], "+", 
                   SuperscriptBox["u", "2"]}], ")"}], " ", 
                 SuperscriptBox[
                  RowBox[{"(", 
                   RowBox[{"1", "+", 
                    RowBox[{"Erf", "[", 
                    RowBox[{
                    RowBox[{"(", 
                    RowBox[{"mH", "-", "t"}], ")"}], "/", 
                    RowBox[{"(", 
                    RowBox[{
                    RowBox[{"\[Sqrt]", "2"}], " ", "sH"}], ")"}]}], "]"}]}], 
                   ")"}], "2"]}], ")"}], "/", 
               SuperscriptBox["sH", "4"]}], "+", 
              RowBox[{
               RowBox[{"(", 
                RowBox[{
                 SuperscriptBox["\[ExponentialE]", 
                  RowBox[{"-", 
                   FractionBox[
                    SuperscriptBox[
                    RowBox[{"(", 
                    RowBox[{"mH", "-", "t"}], ")"}], "2"], 
                    SuperscriptBox["sH", "2"]]}]], " ", 
                 RowBox[{"(", 
                  RowBox[{
                   RowBox[{
                    SuperscriptBox["sH", "2"], "/", "nH"}], "+", 
                   SuperscriptBox["u", "2"]}], ")"}], " ", 
                 SuperscriptBox[
                  RowBox[{"(", 
                   RowBox[{"1", "+", 
                    RowBox[{"Erf", "[", 
                    RowBox[{
                    RowBox[{"(", 
                    RowBox[{"mH", "-", "t"}], ")"}], "/", 
                    RowBox[{"(", 
                    RowBox[{
                    RowBox[{"\[Sqrt]", "2"}], " ", "sH"}], ")"}]}], "]"}]}], 
                   ")"}], "2"]}], ")"}], "/", 
               SuperscriptBox["sH", "2"]}], "+", 
              RowBox[{
               RowBox[{"(", 
                RowBox[{
                 SuperscriptBox["\[ExponentialE]", 
                  RowBox[{"-", 
                   FractionBox[
                    SuperscriptBox[
                    RowBox[{"(", 
                    RowBox[{"mD", "-", "t"}], ")"}], "2"], 
                    SuperscriptBox["sD", "2"]]}]], " ", 
                 SuperscriptBox[
                  RowBox[{"(", 
                   RowBox[{"mD", "-", "t"}], ")"}], "2"], " ", 
                 RowBox[{"(", 
                  RowBox[{
                   RowBox[{
                    SuperscriptBox["sD", "2"], "/", 
                    RowBox[{"(", 
                    RowBox[{"2", " ", 
                    RowBox[{"(", 
                    RowBox[{
                    RowBox[{"-", "1"}], "+", "nD"}], ")"}]}], ")"}]}], "+", 
                   SuperscriptBox["u", "2"]}], ")"}], " ", 
                 SuperscriptBox[
                  RowBox[{"Erfc", "[", 
                   RowBox[{
                    RowBox[{"(", 
                    RowBox[{"mD", "-", "t"}], ")"}], "/", 
                    RowBox[{"(", 
                    RowBox[{
                    RowBox[{"\[Sqrt]", "2"}], " ", "sD"}], ")"}]}], "]"}], 
                  "2"]}], ")"}], "/", 
               SuperscriptBox["sD", "4"]}], "+", 
              RowBox[{
               RowBox[{"(", 
                RowBox[{
                 SuperscriptBox["\[ExponentialE]", 
                  RowBox[{"-", 
                   FractionBox[
                    SuperscriptBox[
                    RowBox[{"(", 
                    RowBox[{"mD", "-", "t"}], ")"}], "2"], 
                    SuperscriptBox["sD", "2"]]}]], " ", 
                 RowBox[{"(", 
                  RowBox[{
                   RowBox[{
                    SuperscriptBox["sD", "2"], "/", "nD"}], "+", 
                   SuperscriptBox["u", "2"]}], ")"}], " ", 
                 SuperscriptBox[
                  RowBox[{"Erfc", "[", 
                   RowBox[{
                    RowBox[{"(", 
                    RowBox[{"mD", "-", "t"}], ")"}], "/", 
                    RowBox[{"(", 
                    RowBox[{
                    RowBox[{"\[Sqrt]", "2"}], " ", "sD"}], ")"}]}], "]"}], 
                  "2"]}], ")"}], "/", 
               SuperscriptBox["sD", "2"]}]}], ")"}], "2"]}], ")"}], "/", 
         RowBox[{"(", 
          RowBox[{
           RowBox[{
            SuperscriptBox["\[ExponentialE]", 
             RowBox[{"-", 
              FractionBox[
               RowBox[{"2", " ", 
                SuperscriptBox[
                 RowBox[{"(", 
                  RowBox[{"mH", "-", "t"}], ")"}], "2"]}], 
               SuperscriptBox["sH", "2"]]}]], " ", 
            SuperscriptBox[
             RowBox[{"(", 
              RowBox[{
               RowBox[{"-", "1"}], "+", "nD"}], ")"}], "3"], " ", 
            SuperscriptBox["nD", "2"], " ", 
            RowBox[{"(", 
             RowBox[{
              RowBox[{"-", "1"}], "+", "nU"}], ")"}], " ", 
            SuperscriptBox["sD", "8"], " ", 
            SuperscriptBox["sH", "4"], " ", 
            SuperscriptBox[
             RowBox[{"(", 
              RowBox[{
               RowBox[{
                SuperscriptBox["mH", "2"], " ", "nH"}], "+", 
               RowBox[{"2", " ", 
                RowBox[{"(", 
                 RowBox[{
                  RowBox[{"-", "1"}], "+", "nH"}], ")"}], " ", 
                SuperscriptBox["sH", "2"]}], "-", 
               RowBox[{"2", " ", "mH", " ", "nH", " ", "t"}], "+", 
               RowBox[{"nH", " ", 
                SuperscriptBox["t", "2"]}]}], ")"}], "2"], " ", 
            SuperscriptBox[
             RowBox[{"(", 
              RowBox[{"1", "+", 
               RowBox[{"Erf", "[", 
                RowBox[{
                 RowBox[{"(", 
                  RowBox[{"mH", "-", "t"}], ")"}], "/", 
                 RowBox[{"(", 
                  RowBox[{
                   RowBox[{"\[Sqrt]", "2"}], " ", "sH"}], ")"}]}], "]"}]}], 
              ")"}], "4"]}], "+", 
           RowBox[{
            SuperscriptBox["\[ExponentialE]", 
             RowBox[{"-", 
              FractionBox[
               RowBox[{"2", " ", 
                SuperscriptBox[
                 RowBox[{"(", 
                  RowBox[{"mD", "-", "t"}], ")"}], "2"]}], 
               SuperscriptBox["sD", "2"]]}]], " ", 
            SuperscriptBox[
             RowBox[{"(", 
              RowBox[{
               RowBox[{"-", "1"}], "+", "nH"}], ")"}], "3"], " ", 
            SuperscriptBox["nH", "2"], " ", 
            RowBox[{"(", 
             RowBox[{
              RowBox[{"-", "1"}], "+", "nU"}], ")"}], " ", 
            SuperscriptBox["sD", "4"], " ", 
            SuperscriptBox["sH", "8"], " ", 
            SuperscriptBox[
             RowBox[{"(", 
              RowBox[{
               RowBox[{
                SuperscriptBox["mD", "2"], " ", "nD"}], "+", 
               RowBox[{"2", " ", 
                RowBox[{"(", 
                 RowBox[{
                  RowBox[{"-", "1"}], "+", "nD"}], ")"}], " ", 
                SuperscriptBox["sD", "2"]}], "-", 
               RowBox[{"2", " ", "mD", " ", "nD", " ", "t"}], "+", 
               RowBox[{"nD", " ", 
                SuperscriptBox["t", "2"]}]}], ")"}], "2"], " ", 
            SuperscriptBox[
             RowBox[{"Erfc", "[", 
              RowBox[{
               RowBox[{"(", 
                RowBox[{"mD", "-", "t"}], ")"}], "/", 
               RowBox[{"(", 
                RowBox[{
                 RowBox[{"\[Sqrt]", "2"}], " ", "sD"}], ")"}]}], "]"}], 
             "4"]}], "+", 
           RowBox[{"4", " ", 
            SuperscriptBox["\[ExponentialE]", 
             RowBox[{
              RowBox[{"-", 
               FractionBox[
                RowBox[{"2", " ", 
                 SuperscriptBox[
                  RowBox[{"(", 
                   RowBox[{"mD", "-", "t"}], ")"}], "2"]}], 
                SuperscriptBox["sD", "2"]]}], "-", 
              FractionBox[
               RowBox[{"2", " ", 
                SuperscriptBox[
                 RowBox[{"(", 
                  RowBox[{"mH", "-", "t"}], ")"}], "2"]}], 
               SuperscriptBox["sH", "2"]]}]], " ", 
            SuperscriptBox[
             RowBox[{"(", 
              RowBox[{
               RowBox[{"-", "1"}], "+", "nD"}], ")"}], "3"], " ", 
            SuperscriptBox["nD", "2"], " ", 
            SuperscriptBox[
             RowBox[{"(", 
              RowBox[{
               RowBox[{"-", "1"}], "+", "nH"}], ")"}], "3"], " ", 
            SuperscriptBox["nH", "2"], " ", 
            SuperscriptBox["u", "4"], " ", 
            SuperscriptBox[
             RowBox[{"(", 
              RowBox[{
               RowBox[{
                SuperscriptBox["\[ExponentialE]", 
                 FractionBox[
                  SuperscriptBox[
                   RowBox[{"(", 
                    RowBox[{"mD", "-", "t"}], ")"}], "2"], 
                  SuperscriptBox["sD", "2"]]], " ", 
                SuperscriptBox["sD", "4"], " ", 
                RowBox[{"(", 
                 RowBox[{
                  SuperscriptBox["mH", "2"], "+", 
                  SuperscriptBox["sH", "2"], "-", 
                  RowBox[{"2", " ", "mH", " ", "t"}], "+", 
                  SuperscriptBox["t", "2"]}], ")"}]}], "+", 
               RowBox[{"2", " ", 
                SuperscriptBox["\[ExponentialE]", 
                 FractionBox[
                  SuperscriptBox[
                   RowBox[{"(", 
                    RowBox[{"mD", "-", "t"}], ")"}], "2"], 
                  SuperscriptBox["sD", "2"]]], " ", 
                SuperscriptBox["sD", "4"], " ", 
                RowBox[{"(", 
                 RowBox[{
                  SuperscriptBox["mH", "2"], "+", 
                  SuperscriptBox["sH", "2"], "-", 
                  RowBox[{"2", " ", "mH", " ", "t"}], "+", 
                  SuperscriptBox["t", "2"]}], ")"}], " ", 
                RowBox[{"Erf", "[", 
                 RowBox[{
                  RowBox[{"(", 
                   RowBox[{"mH", "-", "t"}], ")"}], "/", 
                  RowBox[{"(", 
                   RowBox[{
                    RowBox[{"\[Sqrt]", "2"}], " ", "sH"}], ")"}]}], "]"}]}], 
               "+", 
               RowBox[{
                SuperscriptBox["\[ExponentialE]", 
                 FractionBox[
                  SuperscriptBox[
                   RowBox[{"(", 
                    RowBox[{"mD", "-", "t"}], ")"}], "2"], 
                  SuperscriptBox["sD", "2"]]], " ", 
                SuperscriptBox["sD", "4"], " ", 
                RowBox[{"(", 
                 RowBox[{
                  SuperscriptBox["mH", "2"], "+", 
                  SuperscriptBox["sH", "2"], "-", 
                  RowBox[{"2", " ", "mH", " ", "t"}], "+", 
                  SuperscriptBox["t", "2"]}], ")"}], " ", 
                SuperscriptBox[
                 RowBox[{"Erf", "[", 
                  RowBox[{
                   RowBox[{"(", 
                    RowBox[{"mH", "-", "t"}], ")"}], "/", 
                   RowBox[{"(", 
                    RowBox[{
                    RowBox[{"\[Sqrt]", "2"}], " ", "sH"}], ")"}]}], "]"}], 
                 "2"]}], "+", 
               RowBox[{
                SuperscriptBox["\[ExponentialE]", 
                 FractionBox[
                  SuperscriptBox[
                   RowBox[{"(", 
                    RowBox[{"mH", "-", "t"}], ")"}], "2"], 
                  SuperscriptBox["sH", "2"]]], " ", 
                SuperscriptBox["sH", "4"], " ", 
                RowBox[{"(", 
                 RowBox[{
                  SuperscriptBox["mD", "2"], "+", 
                  SuperscriptBox["sD", "2"], "-", 
                  RowBox[{"2", " ", "mD", " ", "t"}], "+", 
                  SuperscriptBox["t", "2"]}], ")"}], " ", 
                SuperscriptBox[
                 RowBox[{"Erfc", "[", 
                  RowBox[{
                   RowBox[{"(", 
                    RowBox[{"mD", "-", "t"}], ")"}], "/", 
                   RowBox[{"(", 
                    RowBox[{
                    RowBox[{"\[Sqrt]", "2"}], " ", "sD"}], ")"}]}], "]"}], 
                 "2"]}]}], ")"}], "2"]}]}], ")"}]}], ")"}]}], ",", 
      RowBox[{"If", "[", 
       RowBox[{
        RowBox[{"u", ">", "0"}], ",", 
        RowBox[{"Min", "[", 
         RowBox[{
          RowBox[{"nD", "-", "1"}], ",", 
          RowBox[{"nH", "-", "1"}], ",", 
          RowBox[{"nU", "-", "1"}]}], "]"}], ",", 
        RowBox[{"Min", "[", 
         RowBox[{
          RowBox[{"nD", "-", "1"}], ",", 
          RowBox[{"nH", "-", "1"}]}], "]"}]}], "]"}]}], "]"}], ",", 
    RowBox[{"If", "[", 
     RowBox[{
      RowBox[{"u", ">", "0"}], ",", 
      RowBox[{"nD", "+", "nH", "+", "nU", "-", "3"}], ",", " ", 
      RowBox[{"nD", "+", "nH", "-", "2"}]}], "]"}]}], "]"}]}], "\n", 
 RowBox[{
  RowBox[{
   RowBox[{"mccz", "[", 
    RowBox[{
    "t_", ",", "mD_", ",", "mH_", ",", "sD_", ",", "sH_", ",", "nD_", ",", 
     "nH_"}], "]"}], ":=", 
   RowBox[{
    RowBox[{"-", 
     RowBox[{"(", 
      RowBox[{"1", "/", "4"}], ")"}]}], " ", 
    RowBox[{"(", 
     RowBox[{
      RowBox[{"-", "2"}], "+", 
      RowBox[{"Erfc", "[", 
       RowBox[{
        RowBox[{"(", 
         RowBox[{"mD", "-", "t"}], ")"}], "/", 
        RowBox[{"(", 
         RowBox[{
          RowBox[{"\[Sqrt]", "2"}], " ", "sD"}], ")"}]}], "]"}]}], ")"}], " ", 
    RowBox[{"Erfc", "[", 
     RowBox[{
      RowBox[{"(", 
       RowBox[{"mH", "-", "t"}], ")"}], "/", 
      RowBox[{"(", 
       RowBox[{
        RowBox[{"\[Sqrt]", "2"}], " ", "sH"}], ")"}]}], "]"}]}]}], 
  "\[IndentingNewLine]"}], "\n", 
 RowBox[{
  RowBox[{"cmccz", "[", 
   RowBox[{
   "t_", ",", "mD_", ",", "mH_", ",", "sD_", ",", "sH_", ",", "u_", ",", 
    "nD_", ",", "nH_"}], "]"}], ":=", 
  RowBox[{
   RowBox[{"(", 
    RowBox[{"1", "/", 
     RowBox[{"(", 
      RowBox[{"2", " ", 
       RowBox[{"\[Sqrt]", 
        RowBox[{"(", 
         RowBox[{"2", " ", "\[Pi]"}], ")"}]}]}], ")"}]}], ")"}], 
   RowBox[{"(", 
    RowBox[{"\[Sqrt]", 
     RowBox[{"(", 
      RowBox[{
       RowBox[{
        RowBox[{"(", 
         RowBox[{
          SuperscriptBox["\[ExponentialE]", 
           RowBox[{"-", 
            FractionBox[
             SuperscriptBox[
              RowBox[{"(", 
               RowBox[{"mH", "-", "t"}], ")"}], "2"], 
             SuperscriptBox["sH", "2"]]}]], " ", 
          SuperscriptBox[
           RowBox[{"(", 
            RowBox[{"mH", "-", "t"}], ")"}], "2"], " ", 
          RowBox[{"(", 
           RowBox[{
            RowBox[{
             SuperscriptBox["sH", "2"], "/", 
             RowBox[{"(", 
              RowBox[{"2", " ", 
               RowBox[{"(", 
                RowBox[{
                 RowBox[{"-", "1"}], "+", "nH"}], ")"}]}], ")"}]}], "+", 
            SuperscriptBox["u", "2"]}], ")"}], " ", 
          SuperscriptBox[
           RowBox[{"(", 
            RowBox[{
             RowBox[{"-", "2"}], "+", 
             RowBox[{"Erfc", "[", 
              RowBox[{
               RowBox[{"(", 
                RowBox[{"mD", "-", "t"}], ")"}], "/", 
               RowBox[{"(", 
                RowBox[{
                 RowBox[{"\[Sqrt]", "2"}], " ", "sD"}], ")"}]}], "]"}]}], 
            ")"}], "2"]}], ")"}], "/", 
        SuperscriptBox["sH", "4"]}], "+", 
       RowBox[{
        RowBox[{"(", 
         RowBox[{
          SuperscriptBox["\[ExponentialE]", 
           RowBox[{"-", 
            FractionBox[
             SuperscriptBox[
              RowBox[{"(", 
               RowBox[{"mH", "-", "t"}], ")"}], "2"], 
             SuperscriptBox["sH", "2"]]}]], " ", 
          RowBox[{"(", 
           RowBox[{
            RowBox[{
             SuperscriptBox["sH", "2"], "/", "nH"}], "+", 
            SuperscriptBox["u", "2"]}], ")"}], " ", 
          SuperscriptBox[
           RowBox[{"(", 
            RowBox[{
             RowBox[{"-", "2"}], "+", 
             RowBox[{"Erfc", "[", 
              RowBox[{
               RowBox[{"(", 
                RowBox[{"mD", "-", "t"}], ")"}], "/", 
               RowBox[{"(", 
                RowBox[{
                 RowBox[{"\[Sqrt]", "2"}], " ", "sD"}], ")"}]}], "]"}]}], 
            ")"}], "2"]}], ")"}], "/", 
        SuperscriptBox["sH", "2"]}], "+", 
       RowBox[{
        RowBox[{"(", 
         RowBox[{
          SuperscriptBox["\[ExponentialE]", 
           RowBox[{"-", 
            FractionBox[
             SuperscriptBox[
              RowBox[{"(", 
               RowBox[{"mD", "-", "t"}], ")"}], "2"], 
             SuperscriptBox["sD", "2"]]}]], " ", 
          SuperscriptBox[
           RowBox[{"(", 
            RowBox[{"mD", "-", "t"}], ")"}], "2"], " ", 
          RowBox[{"(", 
           RowBox[{
            RowBox[{
             SuperscriptBox["sD", "2"], "/", 
             RowBox[{"(", 
              RowBox[{"2", " ", 
               RowBox[{"(", 
                RowBox[{
                 RowBox[{"-", "1"}], "+", "nD"}], ")"}]}], ")"}]}], "+", 
            SuperscriptBox["u", "2"]}], ")"}], " ", 
          SuperscriptBox[
           RowBox[{"Erfc", "[", 
            RowBox[{
             RowBox[{"(", 
              RowBox[{"mH", "-", "t"}], ")"}], "/", 
             RowBox[{"(", 
              RowBox[{
               RowBox[{"\[Sqrt]", "2"}], " ", "sH"}], ")"}]}], "]"}], "2"]}], 
         ")"}], "/", 
        SuperscriptBox["sD", "4"]}], "+", 
       RowBox[{
        RowBox[{"(", 
         RowBox[{
          SuperscriptBox["\[ExponentialE]", 
           RowBox[{"-", 
            FractionBox[
             SuperscriptBox[
              RowBox[{"(", 
               RowBox[{"mD", "-", "t"}], ")"}], "2"], 
             SuperscriptBox["sD", "2"]]}]], " ", 
          RowBox[{"(", 
           RowBox[{
            RowBox[{
             SuperscriptBox["sD", "2"], "/", "nD"}], "+", 
            SuperscriptBox["u", "2"]}], ")"}], " ", 
          SuperscriptBox[
           RowBox[{"Erfc", "[", 
            RowBox[{
             RowBox[{"(", 
              RowBox[{"mH", "-", "t"}], ")"}], "/", 
             RowBox[{"(", 
              RowBox[{
               RowBox[{"\[Sqrt]", "2"}], " ", "sH"}], ")"}]}], "]"}], "2"]}], 
         ")"}], "/", 
        SuperscriptBox["sD", "2"]}]}], ")"}]}], ")"}]}]}], "\n", 
 RowBox[{
  RowBox[{"dfcz", "[", 
   RowBox[{
   "t_", ",", "mD_", ",", "mH_", ",", "sD_", ",", "sH_", ",", "u_", ",", 
    "nD_", ",", "nH_", ",", "nU_"}], "]"}], ":=", 
  RowBox[{"Max", "[", 
   RowBox[{
    RowBox[{"Min", "[", 
     RowBox[{
      RowBox[{
       RowBox[{"(", 
        RowBox[{"4", " ", 
         SuperscriptBox[
          RowBox[{"(", 
           RowBox[{
            RowBox[{
             RowBox[{"(", 
              RowBox[{
               SuperscriptBox["\[ExponentialE]", 
                RowBox[{"-", 
                 FractionBox[
                  SuperscriptBox[
                   RowBox[{"(", 
                    RowBox[{"mH", "-", "t"}], ")"}], "2"], 
                  SuperscriptBox["sH", "2"]]}]], " ", 
               SuperscriptBox[
                RowBox[{"(", 
                 RowBox[{"mH", "-", "t"}], ")"}], "2"], " ", 
               RowBox[{"(", 
                RowBox[{
                 RowBox[{
                  SuperscriptBox["sH", "2"], "/", 
                  RowBox[{"(", 
                   RowBox[{"2", " ", 
                    RowBox[{"(", 
                    RowBox[{
                    RowBox[{"-", "1"}], "+", "nH"}], ")"}]}], ")"}]}], "+", 
                 SuperscriptBox["u", "2"]}], ")"}], " ", 
               SuperscriptBox[
                RowBox[{"(", 
                 RowBox[{
                  RowBox[{"-", "2"}], "+", 
                  RowBox[{"Erfc", "[", 
                   RowBox[{
                    RowBox[{"(", 
                    RowBox[{"mD", "-", "t"}], ")"}], "/", 
                    RowBox[{"(", 
                    RowBox[{
                    RowBox[{"\[Sqrt]", "2"}], " ", "sD"}], ")"}]}], "]"}]}], 
                 ")"}], "2"]}], ")"}], "/", 
             SuperscriptBox["sH", "4"]}], "+", 
            RowBox[{
             RowBox[{"(", 
              RowBox[{
               SuperscriptBox["\[ExponentialE]", 
                RowBox[{"-", 
                 FractionBox[
                  SuperscriptBox[
                   RowBox[{"(", 
                    RowBox[{"mH", "-", "t"}], ")"}], "2"], 
                  SuperscriptBox["sH", "2"]]}]], " ", 
               RowBox[{"(", 
                RowBox[{
                 RowBox[{
                  SuperscriptBox["sH", "2"], "/", "nH"}], "+", 
                 SuperscriptBox["u", "2"]}], ")"}], " ", 
               SuperscriptBox[
                RowBox[{"(", 
                 RowBox[{
                  RowBox[{"-", "2"}], "+", 
                  RowBox[{"Erfc", "[", 
                   RowBox[{
                    RowBox[{"(", 
                    RowBox[{"mD", "-", "t"}], ")"}], "/", 
                    RowBox[{"(", 
                    RowBox[{
                    RowBox[{"\[Sqrt]", "2"}], " ", "sD"}], ")"}]}], "]"}]}], 
                 ")"}], "2"]}], ")"}], "/", 
             SuperscriptBox["sH", "2"]}], "+", 
            RowBox[{
             RowBox[{"(", 
              RowBox[{
               SuperscriptBox["\[ExponentialE]", 
                RowBox[{"-", 
                 FractionBox[
                  SuperscriptBox[
                   RowBox[{"(", 
                    RowBox[{"mD", "-", "t"}], ")"}], "2"], 
                  SuperscriptBox["sD", "2"]]}]], " ", 
               SuperscriptBox[
                RowBox[{"(", 
                 RowBox[{"mD", "-", "t"}], ")"}], "2"], " ", 
               RowBox[{"(", 
                RowBox[{
                 RowBox[{
                  SuperscriptBox["sD", "2"], "/", 
                  RowBox[{"(", 
                   RowBox[{"2", " ", 
                    RowBox[{"(", 
                    RowBox[{
                    RowBox[{"-", "1"}], "+", "nD"}], ")"}]}], ")"}]}], "+", 
                 SuperscriptBox["u", "2"]}], ")"}], " ", 
               SuperscriptBox[
                RowBox[{"Erfc", "[", 
                 RowBox[{
                  RowBox[{"(", 
                   RowBox[{"mH", "-", "t"}], ")"}], "/", 
                  RowBox[{"(", 
                   RowBox[{
                    RowBox[{"\[Sqrt]", "2"}], " ", "sH"}], ")"}]}], "]"}], 
                "2"]}], ")"}], "/", 
             SuperscriptBox["sD", "4"]}], "+", 
            RowBox[{
             RowBox[{"(", 
              RowBox[{
               SuperscriptBox["\[ExponentialE]", 
                RowBox[{"-", 
                 FractionBox[
                  SuperscriptBox[
                   RowBox[{"(", 
                    RowBox[{"mD", "-", "t"}], ")"}], "2"], 
                  SuperscriptBox["sD", "2"]]}]], " ", 
               RowBox[{"(", 
                RowBox[{
                 RowBox[{
                  SuperscriptBox["sD", "2"], "/", "nD"}], "+", 
                 SuperscriptBox["u", "2"]}], ")"}], " ", 
               SuperscriptBox[
                RowBox[{"Erfc", "[", 
                 RowBox[{
                  RowBox[{"(", 
                   RowBox[{"mH", "-", "t"}], ")"}], "/", 
                  RowBox[{"(", 
                   RowBox[{
                    RowBox[{"\[Sqrt]", "2"}], " ", "sH"}], ")"}]}], "]"}], 
                "2"]}], ")"}], "/", 
             SuperscriptBox["sD", "2"]}]}], ")"}], "2"]}], ")"}], "/", 
       RowBox[{"(", 
        RowBox[{
         RowBox[{
          RowBox[{"(", 
           RowBox[{
            SuperscriptBox["\[ExponentialE]", 
             RowBox[{"-", 
              FractionBox[
               RowBox[{"2", " ", 
                SuperscriptBox[
                 RowBox[{"(", 
                  RowBox[{"mH", "-", "t"}], ")"}], "2"]}], 
               SuperscriptBox["sH", "2"]]}]], " ", 
            SuperscriptBox[
             RowBox[{"(", 
              RowBox[{
               RowBox[{
                SuperscriptBox["mH", "2"], " ", "nH"}], "+", 
               RowBox[{"2", " ", 
                RowBox[{"(", 
                 RowBox[{
                  RowBox[{"-", "1"}], "+", "nH"}], ")"}], " ", 
                SuperscriptBox["sH", "2"]}], "-", 
               RowBox[{"2", " ", "mH", " ", "nH", " ", "t"}], "+", 
               RowBox[{"nH", " ", 
                SuperscriptBox["t", "2"]}]}], ")"}], "2"], " ", 
            SuperscriptBox[
             RowBox[{"(", 
              RowBox[{
               RowBox[{"-", "2"}], "+", 
               RowBox[{"Erfc", "[", 
                RowBox[{
                 RowBox[{"(", 
                  RowBox[{"mD", "-", "t"}], ")"}], "/", 
                 RowBox[{"(", 
                  RowBox[{
                   RowBox[{"\[Sqrt]", "2"}], " ", "sD"}], ")"}]}], "]"}]}], 
              ")"}], "4"]}], ")"}], "/", 
          RowBox[{"(", 
           RowBox[{
            SuperscriptBox[
             RowBox[{"(", 
              RowBox[{
               RowBox[{"-", "1"}], "+", "nH"}], ")"}], "3"], " ", 
            SuperscriptBox["nH", "2"], " ", 
            SuperscriptBox["sH", "4"]}], ")"}]}], "+", 
         RowBox[{
          RowBox[{"(", 
           RowBox[{
            SuperscriptBox["\[ExponentialE]", 
             RowBox[{"-", 
              FractionBox[
               RowBox[{"2", " ", 
                SuperscriptBox[
                 RowBox[{"(", 
                  RowBox[{"mD", "-", "t"}], ")"}], "2"]}], 
               SuperscriptBox["sD", "2"]]}]], " ", 
            SuperscriptBox[
             RowBox[{"(", 
              RowBox[{
               RowBox[{
                SuperscriptBox["mD", "2"], " ", "nD"}], "+", 
               RowBox[{"2", " ", 
                RowBox[{"(", 
                 RowBox[{
                  RowBox[{"-", "1"}], "+", "nD"}], ")"}], " ", 
                SuperscriptBox["sD", "2"]}], "-", 
               RowBox[{"2", " ", "mD", " ", "nD", " ", "t"}], "+", 
               RowBox[{"nD", " ", 
                SuperscriptBox["t", "2"]}]}], ")"}], "2"], " ", 
            SuperscriptBox[
             RowBox[{"Erfc", "[", 
              RowBox[{
               RowBox[{"(", 
                RowBox[{"mH", "-", "t"}], ")"}], "/", 
               RowBox[{"(", 
                RowBox[{
                 RowBox[{"\[Sqrt]", "2"}], " ", "sH"}], ")"}]}], "]"}], 
             "4"]}], ")"}], "/", 
          RowBox[{"(", 
           RowBox[{
            SuperscriptBox[
             RowBox[{"(", 
              RowBox[{
               RowBox[{"-", "1"}], "+", "nD"}], ")"}], "3"], " ", 
            SuperscriptBox["nD", "2"], " ", 
            SuperscriptBox["sD", "4"]}], ")"}]}], "+", 
         RowBox[{
          RowBox[{"(", 
           RowBox[{"1", "/", 
            RowBox[{"(", 
             RowBox[{
              RowBox[{"(", 
               RowBox[{
                RowBox[{"-", "1"}], "+", "nU"}], ")"}], " ", 
              SuperscriptBox["sD", "8"], " ", 
              SuperscriptBox["sH", "8"]}], ")"}]}], ")"}], "4", " ", 
          SuperscriptBox["\[ExponentialE]", 
           RowBox[{
            RowBox[{"-", 
             FractionBox[
              RowBox[{"2", " ", 
               SuperscriptBox[
                RowBox[{"(", 
                 RowBox[{"mD", "-", "t"}], ")"}], "2"]}], 
              SuperscriptBox["sD", "2"]]}], "-", 
            FractionBox[
             RowBox[{"2", " ", 
              SuperscriptBox[
               RowBox[{"(", 
                RowBox[{"mH", "-", "t"}], ")"}], "2"]}], 
             SuperscriptBox["sH", "2"]]}]], " ", 
          SuperscriptBox["u", "4"], " ", 
          SuperscriptBox[
           RowBox[{"(", 
            RowBox[{
             RowBox[{"4", " ", 
              SuperscriptBox["\[ExponentialE]", 
               FractionBox[
                SuperscriptBox[
                 RowBox[{"(", 
                  RowBox[{"mD", "-", "t"}], ")"}], "2"], 
                SuperscriptBox["sD", "2"]]], " ", 
              SuperscriptBox["sD", "4"], " ", 
              RowBox[{"(", 
               RowBox[{
                SuperscriptBox["mH", "2"], "+", 
                SuperscriptBox["sH", "2"], "-", 
                RowBox[{"2", " ", "mH", " ", "t"}], "+", 
                SuperscriptBox["t", "2"]}], ")"}]}], "-", 
             RowBox[{"4", " ", 
              SuperscriptBox["\[ExponentialE]", 
               FractionBox[
                SuperscriptBox[
                 RowBox[{"(", 
                  RowBox[{"mD", "-", "t"}], ")"}], "2"], 
                SuperscriptBox["sD", "2"]]], " ", 
              SuperscriptBox["sD", "4"], " ", 
              RowBox[{"(", 
               RowBox[{
                SuperscriptBox["mH", "2"], "+", 
                SuperscriptBox["sH", "2"], "-", 
                RowBox[{"2", " ", "mH", " ", "t"}], "+", 
                SuperscriptBox["t", "2"]}], ")"}], " ", 
              RowBox[{"Erfc", "[", 
               RowBox[{
                RowBox[{"(", 
                 RowBox[{"mD", "-", "t"}], ")"}], "/", 
                RowBox[{"(", 
                 RowBox[{
                  RowBox[{"\[Sqrt]", "2"}], " ", "sD"}], ")"}]}], "]"}]}], 
             "+", 
             RowBox[{
              SuperscriptBox["\[ExponentialE]", 
               FractionBox[
                SuperscriptBox[
                 RowBox[{"(", 
                  RowBox[{"mD", "-", "t"}], ")"}], "2"], 
                SuperscriptBox["sD", "2"]]], " ", 
              SuperscriptBox["sD", "4"], " ", 
              RowBox[{"(", 
               RowBox[{
                SuperscriptBox["mH", "2"], "+", 
                SuperscriptBox["sH", "2"], "-", 
                RowBox[{"2", " ", "mH", " ", "t"}], "+", 
                SuperscriptBox["t", "2"]}], ")"}], " ", 
              SuperscriptBox[
               RowBox[{"Erfc", "[", 
                RowBox[{
                 RowBox[{"(", 
                  RowBox[{"mD", "-", "t"}], ")"}], "/", 
                 RowBox[{"(", 
                  RowBox[{
                   RowBox[{"\[Sqrt]", "2"}], " ", "sD"}], ")"}]}], "]"}], 
               "2"]}], "+", 
             RowBox[{
              SuperscriptBox["\[ExponentialE]", 
               FractionBox[
                SuperscriptBox[
                 RowBox[{"(", 
                  RowBox[{"mH", "-", "t"}], ")"}], "2"], 
                SuperscriptBox["sH", "2"]]], " ", 
              SuperscriptBox["sH", "4"], " ", 
              RowBox[{"(", 
               RowBox[{
                SuperscriptBox["mD", "2"], "+", 
                SuperscriptBox["sD", "2"], "-", 
                RowBox[{"2", " ", "mD", " ", "t"}], "+", 
                SuperscriptBox["t", "2"]}], ")"}], " ", 
              SuperscriptBox[
               RowBox[{"Erfc", "[", 
                RowBox[{
                 RowBox[{"(", 
                  RowBox[{"mH", "-", "t"}], ")"}], "/", 
                 RowBox[{"(", 
                  RowBox[{
                   RowBox[{"\[Sqrt]", "2"}], " ", "sH"}], ")"}]}], "]"}], 
               "2"]}]}], ")"}], "2"]}]}], ")"}]}], ",", 
      RowBox[{"If", "[", 
       RowBox[{
        RowBox[{"u", ">", "0"}], ",", 
        RowBox[{"Min", "[", 
         RowBox[{
          RowBox[{"nD", "-", "1"}], ",", 
          RowBox[{"nH", "-", "1"}], ",", 
          RowBox[{"nU", "-", "1"}]}], "]"}], ",", 
        RowBox[{"Min", "[", 
         RowBox[{
          RowBox[{"nD", "-", "1"}], ",", 
          RowBox[{"nH", "-", "1"}]}], "]"}]}], "]"}]}], "]"}], ",", 
    RowBox[{"If", "[", 
     RowBox[{
      RowBox[{"u", ">", "0"}], ",", 
      RowBox[{"nD", "+", "nH", "+", "nU", "-", "3"}], ",", " ", 
      RowBox[{"nD", "+", "nH", "-", "2"}]}], "]"}]}], "]"}]}], "\n", 
 RowBox[{
  RowBox[{
   RowBox[{"studentTCI", "[", 
    RowBox[{"m_", ",", "s_", ",", "d_", ",", "p_"}], "]"}], ":=", 
   RowBox[{"If", "[", 
    RowBox[{
     RowBox[{
      RowBox[{"m", "\[Element]", "Reals"}], "&&", 
      RowBox[{"s", "\[Element]", "Reals"}], "&&", 
      RowBox[{"s", ">", "0"}], "&&", 
      RowBox[{"d", "\[Element]", "Reals"}], "&&", 
      RowBox[{"d", ">", "0"}], "&&", 
      RowBox[{"p", "<", "1"}], "&&", 
      RowBox[{"p", ">", "0"}], "&&", 
      RowBox[{
       RowBox[{
        RowBox[{"StudentTCI", "[", 
         RowBox[{"m", ",", "s", ",", "d", ",", 
          RowBox[{"ConfidenceLevel", "\[Rule]", "p"}]}], "]"}], "[", 
        RowBox[{"[", "1", "]"}], "]"}], "\[Element]", "Reals"}], "&&", " ", 
      RowBox[{
       RowBox[{
        RowBox[{"StudentTCI", "[", 
         RowBox[{"m", ",", "s", ",", "d", ",", 
          RowBox[{"ConfidenceLevel", "\[Rule]", "p"}]}], "]"}], "[", 
        RowBox[{"[", "2", "]"}], "]"}], "\[Element]", "Reals"}]}], ",", 
     RowBox[{"StudentTCI", "[", 
      RowBox[{"m", ",", "s", ",", "d", ",", 
       RowBox[{"ConfidenceLevel", "\[Rule]", "p"}]}], "]"}], ",", 
     RowBox[{"{", 
      RowBox[{"Indeterminate", ",", "Indeterminate"}], "}"}]}], "]"}]}], 
  ";"}], "\n", 
 RowBox[{
  RowBox[{
   RowBox[{"mu", "[", 
    RowBox[{
    "t_", ",", "mf_", ",", "mD_", ",", "mH_", ",", "sD_", ",", "sH_", ",", 
     "u_", ",", "nD_", ",", "nH_"}], "]"}], ":=", "\[IndentingNewLine]", 
   RowBox[{"If", "[", 
    RowBox[{
     RowBox[{
      RowBox[{
       RowBox[{
        RowBox[{"c", "[", "mf", "]"}], "@@", 
        RowBox[{"{", 
         RowBox[{
         "t", ",", "mD", ",", "mH", ",", "sD", ",", "sH", ",", "u", ",", "nD",
           ",", "nH"}], "}"}]}], "\[Element]", "Reals"}], "&&", 
      RowBox[{
       RowBox[{
        RowBox[{"c", "[", "mf", "]"}], "@@", 
        RowBox[{"{", 
         RowBox[{
         "t", ",", "mD", ",", "mH", ",", "sD", ",", "sH", ",", "u", ",", "nD",
           ",", "nH"}], "}"}]}], ">=", "0"}], " ", "&&", 
      RowBox[{
       RowBox[{
        RowBox[{"c", "[", "mf", "]"}], "@@", 
        RowBox[{"{", 
         RowBox[{
         "t", ",", "mD", ",", "mH", ",", "sD", ",", "sH", ",", "0", ",", "nD",
           ",", "nH"}], "}"}]}], "\[Element]", "Reals"}], "&&", 
      RowBox[{
       RowBox[{
        RowBox[{"c", "[", "mf", "]"}], "@@", 
        RowBox[{"{", 
         RowBox[{
         "t", ",", "mD", ",", "mH", ",", "sD", ",", "sH", ",", "0", ",", "nD",
           ",", "nH"}], "}"}]}], ">=", "0"}]}], " ", ",", 
     RowBox[{"{", 
      RowBox[{
       RowBox[{"Max", "[", 
        RowBox[{
         RowBox[{
          RowBox[{"c", "[", "mf", "]"}], "@@", 
          RowBox[{"{", 
           RowBox[{
           "t", ",", "mD", ",", "mH", ",", "sD", ",", "sH", ",", "u", ",", 
            "nD", ",", "nH"}], "}"}]}], ",", "0"}], "]"}], ",", 
       RowBox[{"\[Sqrt]", 
        RowBox[{"(", 
         RowBox[{
          SuperscriptBox[
           RowBox[{"Max", "[", 
            RowBox[{
             RowBox[{
              RowBox[{"c", "[", "mf", "]"}], "@@", 
              RowBox[{"{", 
               RowBox[{
               "t", ",", "mD", ",", "mH", ",", "sD", ",", "sH", ",", "u", ",",
                 "nD", ",", "nH"}], "}"}]}], ",", "0"}], "]"}], "2"], "-", 
          SuperscriptBox[
           RowBox[{"Max", "[", 
            RowBox[{
             RowBox[{
              RowBox[{"c", "[", "mf", "]"}], "@@", 
              RowBox[{"{", 
               RowBox[{
               "t", ",", "mD", ",", "mH", ",", "sD", ",", "sH", ",", "0", ",",
                 "nD", ",", "nH"}], "}"}]}], ",", "0"}], "]"}], "2"]}], 
         ")"}]}], ",", 
       RowBox[{"Max", "[", 
        RowBox[{
         RowBox[{
          RowBox[{"c", "[", "mf", "]"}], "@@", 
          RowBox[{"{", 
           RowBox[{
           "t", ",", "mD", ",", "mH", ",", "sD", ",", "sH", ",", "0", ",", 
            "nD", ",", "nH"}], "}"}]}], ",", "0"}], "]"}]}], "}"}], ",", 
     RowBox[{"{", 
      RowBox[{"Indeterminate", ",", "Indeterminate", ",", "Indeterminate"}], 
      "}"}], ",", 
     RowBox[{"{", 
      RowBox[{"Indeterminate", ",", "Indeterminate", ",", "Indeterminate"}], 
      "}"}]}], "]"}]}], ";"}], "\[IndentingNewLine]", 
 RowBox[{
  RowBox[{
   RowBox[{"mru", "[", 
    RowBox[{
    "t_", ",", "mf_", ",", "mD_", ",", "mH_", ",", "sD_", ",", "sH_", ",", 
     "u_", ",", "nD_", ",", "nH_"}], "]"}], ":=", "\[IndentingNewLine]", 
   RowBox[{"If", "[", 
    RowBox[{
     RowBox[{
      RowBox[{
       RowBox[{
        RowBox[{"c", "[", "mf", "]"}], "@@", 
        RowBox[{"{", 
         RowBox[{
         "t", ",", "mD", ",", "mH", ",", "sD", ",", "sH", ",", "u", ",", "nD",
           ",", "nH"}], "}"}]}], "\[Element]", "Reals"}], "&&", 
      RowBox[{
       RowBox[{
        RowBox[{"c", "[", "mf", "]"}], "@@", 
        RowBox[{"{", 
         RowBox[{
         "t", ",", "mD", ",", "mH", ",", "sD", ",", "sH", ",", "u", ",", "nD",
           ",", "nH"}], "}"}]}], ">=", "0"}], " ", "&&", 
      RowBox[{
       RowBox[{
        RowBox[{"c", "[", "mf", "]"}], "@@", 
        RowBox[{"{", 
         RowBox[{
         "t", ",", "mD", ",", "mH", ",", "sD", ",", "sH", ",", "0", ",", "nD",
           ",", "nH"}], "}"}]}], "\[Element]", "Reals"}], "&&", 
      RowBox[{
       RowBox[{
        RowBox[{"c", "[", "mf", "]"}], "@@", 
        RowBox[{"{", 
         RowBox[{
         "t", ",", "mD", ",", "mH", ",", "sD", ",", "sH", ",", "0", ",", "nD",
           ",", "nH"}], "}"}]}], ">=", "0"}], "&&", 
      RowBox[{
       RowBox[{
        RowBox[{"d", "[", "mf", "]"}], "@@", 
        RowBox[{"{", 
         RowBox[{
         "t", ",", "mD", ",", "mH", ",", "sD", ",", "sH", ",", "nD", ",", 
          "nH"}], "}"}]}], "\[Element]", "Reals"}], "&&", 
      RowBox[{
       RowBox[{
        RowBox[{"d", "[", "mf", "]"}], "@@", 
        RowBox[{"{", 
         RowBox[{
         "t", ",", "mD", ",", "mH", ",", "sD", ",", "sH", ",", "nD", ",", 
          "nH"}], "}"}]}], ">=", "0"}]}], ",", 
     RowBox[{"{", 
      RowBox[{
       RowBox[{
        RowBox[{"Max", "[", 
         RowBox[{
          RowBox[{
           RowBox[{"c", "[", "mf", "]"}], "@@", 
           RowBox[{"{", 
            RowBox[{
            "t", ",", "mD", ",", "mH", ",", "sD", ",", "sH", ",", "u", ",", 
             "nD", ",", "nH"}], "}"}]}], ",", "0"}], "]"}], "/", 
        RowBox[{
         RowBox[{"d", "[", "mf", "]"}], "@@", 
         RowBox[{"{", 
          RowBox[{
          "t", ",", "mD", ",", "mH", ",", "sD", ",", "sH", ",", "nD", ",", 
           "nH"}], "}"}]}]}], ",", 
       RowBox[{
        RowBox[{"(", 
         RowBox[{"\[Sqrt]", 
          RowBox[{"(", 
           RowBox[{
            SuperscriptBox[
             RowBox[{"Max", "[", 
              RowBox[{
               RowBox[{
                RowBox[{"c", "[", "mf", "]"}], "@@", 
                RowBox[{"{", 
                 RowBox[{
                 "t", ",", "mD", ",", "mH", ",", "sD", ",", "sH", ",", "u", 
                  ",", "nD", ",", "nH"}], "}"}]}], ",", "0"}], "]"}], "2"], 
            "-", 
            SuperscriptBox[
             RowBox[{"Max", "[", 
              RowBox[{
               RowBox[{
                RowBox[{"c", "[", "mf", "]"}], "@@", 
                RowBox[{"{", 
                 RowBox[{
                 "t", ",", "mD", ",", "mH", ",", "sD", ",", "sH", ",", "0", 
                  ",", "nD", ",", "nH"}], "}"}]}], ",", "0"}], "]"}], "2"]}], 
           ")"}]}], ")"}], "/", 
        RowBox[{
         RowBox[{"d", "[", "mf", "]"}], "@@", 
         RowBox[{"{", 
          RowBox[{
          "t", ",", "mD", ",", "mH", ",", "sD", ",", "sH", ",", "nD", ",", 
           "nH"}], "}"}]}]}], ",", 
       RowBox[{
        RowBox[{"Max", "[", 
         RowBox[{
          RowBox[{
           RowBox[{"c", "[", "mf", "]"}], "@@", 
           RowBox[{"{", 
            RowBox[{
            "t", ",", "mD", ",", "mH", ",", "sD", ",", "sH", ",", "0", ",", 
             "nD", ",", "nH"}], "}"}]}], ",", "0"}], "]"}], "/", 
        RowBox[{
         RowBox[{"d", "[", "mf", "]"}], "@@", 
         RowBox[{"{", 
          RowBox[{
          "t", ",", "mD", ",", "mH", ",", "sD", ",", "sH", ",", "nD", ",", 
           "nH"}], "}"}]}]}]}], "}"}], ",", 
     RowBox[{"{", 
      RowBox[{"Indeterminate", ",", "Indeterminate", ",", "Indeterminate"}], 
      "}"}], ",", 
     RowBox[{"{", 
      RowBox[{"Indeterminate", ",", "Indeterminate", ",", "Indeterminate"}], 
      "}"}]}], "]"}]}], ";"}], "\[IndentingNewLine]", 
 RowBox[{
  RowBox[{
   RowBox[{"mci", "[", 
    RowBox[{
    "t_", ",", "p_", ",", "mf_", ",", "mD_", ",", "mH_", ",", "sD_", ",", 
     "sH_", ",", "u_", ",", "nD_", ",", "nH_", ",", "nU_"}], "]"}], ":=", 
   "\[IndentingNewLine]", 
   RowBox[{"If", "[", 
    RowBox[{
     RowBox[{
      RowBox[{
       RowBox[{
        RowBox[{"d", "[", "mf", "]"}], "@@", 
        RowBox[{"{", 
         RowBox[{
         "t", ",", "mD", ",", "mH", ",", "sD", ",", "sH", ",", "nD", ",", 
          "nH"}], "}"}]}], "\[Element]", "Reals"}], "&&", 
      RowBox[{
       RowBox[{
        RowBox[{"d", "[", "mf", "]"}], "@@", 
        RowBox[{"{", 
         RowBox[{
         "t", ",", "mD", ",", "mH", ",", "sD", ",", "sH", ",", "nD", ",", 
          "nH"}], "}"}]}], ">=", "0"}]}], " ", ",", 
     RowBox[{"{", 
      RowBox[{
       RowBox[{"If", "[", 
        RowBox[{
         RowBox[{
          RowBox[{"mf", "\[Equal]", "dor"}], "||", " ", 
          RowBox[{"mf", "\[Equal]", "plr"}], "||", 
          RowBox[{"mf", "\[Equal]", "nlr"}]}], ",", 
         RowBox[{"Max", "[", 
          RowBox[{
           RowBox[{
            RowBox[{"studentTCI", "[", 
             RowBox[{
              RowBox[{
               RowBox[{"d", "[", "mf", "]"}], "@@", 
               RowBox[{"{", 
                RowBox[{
                "t", ",", "mD", ",", "mH", ",", "sD", ",", "sH", ",", "nD", 
                 ",", "nH"}], "}"}]}], ",", 
              RowBox[{
               RowBox[{"c", "[", "mf", "]"}], "@@", 
               RowBox[{"{", 
                RowBox[{
                "t", ",", "mD", ",", "mH", ",", "sD", ",", "sH", ",", "u", 
                 ",", "nD", ",", "nH"}], "}"}]}], ",", 
              RowBox[{
               RowBox[{"df", "[", "mf", "]"}], "@@", 
               RowBox[{"{", 
                RowBox[{
                "t", ",", "mD", ",", "mH", ",", "sD", ",", "sH", ",", "u", 
                 ",", "nD", ",", "nH", ",", "nU"}], "}"}]}], ",", "p"}], 
             "]"}], "[", 
            RowBox[{"[", "1", "]"}], "]"}], ",", "0"}], "]"}], ",", 
         RowBox[{"Min", "[", 
          RowBox[{
           RowBox[{"Max", "[", 
            RowBox[{
             RowBox[{
              RowBox[{"studentTCI", "[", 
               RowBox[{
                RowBox[{
                 RowBox[{"d", "[", "mf", "]"}], "@@", 
                 RowBox[{"{", 
                  RowBox[{
                  "t", ",", "mD", ",", "mH", ",", "sD", ",", "sH", ",", "nD", 
                   ",", "nH"}], "}"}]}], ",", 
                RowBox[{
                 RowBox[{"c", "[", "mf", "]"}], "@@", 
                 RowBox[{"{", 
                  RowBox[{
                  "t", ",", "mD", ",", "mH", ",", "sD", ",", "sH", ",", "u", 
                   ",", "nD", ",", "nH"}], "}"}]}], ",", 
                RowBox[{
                 RowBox[{"df", "[", "mf", "]"}], "@@", 
                 RowBox[{"{", 
                  RowBox[{
                  "t", ",", "mD", ",", "mH", ",", "sD", ",", "sH", ",", "u", 
                   ",", "nD", ",", "nH", ",", "nU"}], "}"}]}], ",", "p"}], 
               "]"}], "[", 
              RowBox[{"[", "1", "]"}], "]"}], ",", "0"}], "]"}], ",", "1"}], 
          "]"}], ",", 
         RowBox[{"Min", "[", 
          RowBox[{
           RowBox[{"Max", "[", 
            RowBox[{
             RowBox[{
              RowBox[{"studentTCI", "[", 
               RowBox[{
                RowBox[{
                 RowBox[{"d", "[", "mf", "]"}], "@@", 
                 RowBox[{"{", 
                  RowBox[{
                  "t", ",", "mD", ",", "mH", ",", "sD", ",", "sH", ",", "nD", 
                   ",", "nH"}], "}"}]}], ",", 
                RowBox[{
                 RowBox[{"c", "[", "mf", "]"}], "@@", 
                 RowBox[{"{", 
                  RowBox[{
                  "t", ",", "mD", ",", "mH", ",", "sD", ",", "sH", ",", "u", 
                   ",", "nD", ",", "nH"}], "}"}]}], ",", 
                RowBox[{
                 RowBox[{"df", "[", "mf", "]"}], "@@", 
                 RowBox[{"{", 
                  RowBox[{
                  "t", ",", "mD", ",", "mH", ",", "sD", ",", "sH", ",", "u", 
                   ",", "nD", ",", "nH", ",", "nU"}], "}"}]}], ",", "p"}], 
               "]"}], "[", 
              RowBox[{"[", "1", "]"}], "]"}], ",", "0"}], "]"}], ",", "1"}], 
          "]"}]}], "]"}], ",", "\[IndentingNewLine]", 
       RowBox[{"If", "[", 
        RowBox[{
         RowBox[{
          RowBox[{"mf", "\[Equal]", "dor"}], "||", " ", 
          RowBox[{"mf", "\[Equal]", "plr"}], "||", 
          RowBox[{"mf", "\[Equal]", "nlr"}]}], ",", 
         RowBox[{
          RowBox[{"d", "[", "mf", "]"}], "@@", 
          RowBox[{"{", 
           RowBox[{
           "t", ",", "mD", ",", "mH", ",", "sD", ",", "sH", ",", "nD", ",", 
            "nH"}], "}"}]}], ",", 
         RowBox[{"Min", "[", 
          RowBox[{
           RowBox[{
            RowBox[{"d", "[", "mf", "]"}], "@@", 
            RowBox[{"{", 
             RowBox[{
             "t", ",", "mD", ",", "mH", ",", "sD", ",", "sH", ",", "nD", ",", 
              "nH"}], "}"}]}], ",", "1"}], "]"}], ",", 
         RowBox[{"Min", "[", 
          RowBox[{
           RowBox[{
            RowBox[{"d", "[", "mf", "]"}], "@@", 
            RowBox[{"{", 
             RowBox[{
             "t", ",", "mD", ",", "mH", ",", "sD", ",", "sH", ",", "nD", ",", 
              "nH"}], "}"}]}], ",", "1"}], "]"}]}], "]"}], ",", 
       RowBox[{"If", "[", 
        RowBox[{
         RowBox[{
          RowBox[{"mf", "\[Equal]", "dor"}], "||", " ", 
          RowBox[{"mf", "\[Equal]", "plr"}], "||", 
          RowBox[{"mf", "\[Equal]", "nlr"}]}], ",", 
         RowBox[{"Max", "[", 
          RowBox[{
           RowBox[{
            RowBox[{"studentTCI", "[", 
             RowBox[{
              RowBox[{
               RowBox[{"d", "[", "mf", "]"}], "@@", 
               RowBox[{"{", 
                RowBox[{
                "t", ",", "mD", ",", "mH", ",", "sD", ",", "sH", ",", "nD", 
                 ",", "nH"}], "}"}]}], ",", 
              RowBox[{
               RowBox[{"c", "[", "mf", "]"}], "@@", 
               RowBox[{"{", 
                RowBox[{
                "t", ",", "mD", ",", "mH", ",", "sD", ",", "sH", ",", "u", 
                 ",", "nD", ",", "nH"}], "}"}]}], ",", 
              RowBox[{
               RowBox[{"df", "[", "mf", "]"}], "@@", 
               RowBox[{"{", 
                RowBox[{
                "t", ",", "mD", ",", "mH", ",", "sD", ",", "sH", ",", "u", 
                 ",", "nD", ",", "nH", ",", "nU"}], "}"}]}], ",", "p"}], 
             "]"}], "[", 
            RowBox[{"[", "2", "]"}], "]"}], ",", "0"}], "]"}], ",", 
         RowBox[{"Min", "[", 
          RowBox[{
           RowBox[{"Max", "[", 
            RowBox[{
             RowBox[{
              RowBox[{"studentTCI", "[", 
               RowBox[{
                RowBox[{
                 RowBox[{"d", "[", "mf", "]"}], "@@", 
                 RowBox[{"{", 
                  RowBox[{
                  "t", ",", "mD", ",", "mH", ",", "sD", ",", "sH", ",", "nD", 
                   ",", "nH"}], "}"}]}], ",", 
                RowBox[{
                 RowBox[{"c", "[", "mf", "]"}], "@@", 
                 RowBox[{"{", 
                  RowBox[{
                  "t", ",", "mD", ",", "mH", ",", "sD", ",", "sH", ",", "u", 
                   ",", "nD", ",", "nH"}], "}"}]}], ",", 
                RowBox[{
                 RowBox[{"df", "[", "mf", "]"}], "@@", 
                 RowBox[{"{", 
                  RowBox[{
                  "t", ",", "mD", ",", "mH", ",", "sD", ",", "sH", ",", "u", 
                   ",", "nD", ",", "nH", ",", "nU"}], "}"}]}], ",", "p"}], 
               "]"}], "[", 
              RowBox[{"[", "2", "]"}], "]"}], ",", "0"}], "]"}], ",", "1"}], 
          "]"}], ",", 
         RowBox[{"Min", "[", 
          RowBox[{
           RowBox[{"Max", "[", 
            RowBox[{
             RowBox[{
              RowBox[{"studentTCI", "[", 
               RowBox[{
                RowBox[{
                 RowBox[{"d", "[", "mf", "]"}], "@@", 
                 RowBox[{"{", 
                  RowBox[{
                  "t", ",", "mD", ",", "mH", ",", "sD", ",", "sH", ",", "nD", 
                   ",", "nH"}], "}"}]}], ",", 
                RowBox[{
                 RowBox[{"c", "[", "mf", "]"}], "@@", 
                 RowBox[{"{", 
                  RowBox[{
                  "t", ",", "mD", ",", "mH", ",", "sD", ",", "sH", ",", "u", 
                   ",", "nD", ",", "nH"}], "}"}]}], ",", 
                RowBox[{
                 RowBox[{"df", "[", "mf", "]"}], "@@", 
                 RowBox[{"{", 
                  RowBox[{
                  "t", ",", "mD", ",", "mH", ",", "sD", ",", "sH", ",", "u", 
                   ",", "nD", ",", "nH", ",", "nU"}], "}"}]}], ",", "p"}], 
               "]"}], "[", 
              RowBox[{"[", "2", "]"}], "]"}], ",", "0"}], "]"}], ",", "1"}], 
          "]"}]}], "]"}]}], "}"}], ",", 
     RowBox[{"{", 
      RowBox[{"Indeterminate", ",", "Indeterminate", ",", "Indeterminate"}], 
      "}"}], ",", 
     RowBox[{"{", 
      RowBox[{"Indeterminate", ",", "Indeterminate", ",", "Indeterminate"}], 
      "}"}]}], "]"}]}], ";"}], "\[IndentingNewLine]", 
 RowBox[{
  RowBox[{"lb", "[", "pr_", "]"}], ":=", 
  RowBox[{"Switch", "[", 
   RowBox[{"pr", ",", "True", ",", 
    RowBox[{"Max", "[", 
     RowBox[{
      RowBox[{"mD", "-", 
       RowBox[{"4", "sD"}]}], ",", 
      RowBox[{"mH", "-", 
       RowBox[{"4", "sH"}]}]}], "]"}], ",", "False", ",", 
    RowBox[{"Max", "[", 
     RowBox[{
      RowBox[{"mD", "-", 
       RowBox[{"2", "sD"}]}], ",", 
      RowBox[{"mH", "-", 
       RowBox[{"2", "sH"}]}]}], "]"}]}], "]"}]}], "\[IndentingNewLine]", 
 RowBox[{
  RowBox[{"ub", "[", "pr_", "]"}], ":=", 
  RowBox[{"Switch", "[", 
   RowBox[{"pr", ",", "True", ",", 
    RowBox[{"Min", "[", 
     RowBox[{
      RowBox[{"mD", "+", 
       RowBox[{"4", "sD"}]}], ",", 
      RowBox[{"mH", "+", 
       RowBox[{"4", "sH"}]}]}], "]"}], ",", "False", ",", 
    RowBox[{"Min", "[", 
     RowBox[{
      RowBox[{"mD", "+", 
       RowBox[{"2", "sD"}]}], ",", 
      RowBox[{"mH", "+", 
       RowBox[{"2", "sH"}]}]}], "]"}]}], "]"}]}], "\[IndentingNewLine]", 
 RowBox[{
  RowBox[{"pci", "[", 
   RowBox[{
   "p_", ",", "mf_", ",", "mD_", ",", "mH_", ",", "sD_", ",", "sH_", ",", 
    "u_", ",", "nD_", ",", "nH_", ",", "nU_", ",", "pr_"}], "]"}], ":=", 
  RowBox[{"Text", "@", 
   RowBox[{"Labeled", "[", 
    RowBox[{
     RowBox[{"Quiet", "[", 
      RowBox[{"Plot", "[", 
       RowBox[{
        RowBox[{"{", 
         RowBox[{
          RowBox[{"If", "[", 
           RowBox[{
            RowBox[{
             RowBox[{"mf", "\[Equal]", "dor"}], "||", " ", 
             RowBox[{"mf", "\[Equal]", "plr"}], "||", 
             RowBox[{"mf", "\[Equal]", "nlr"}]}], ",", 
            RowBox[{"Max", "[", 
             RowBox[{
              RowBox[{
               RowBox[{"studentTCI", "[", 
                RowBox[{
                 RowBox[{
                  RowBox[{"d", "[", "mf", "]"}], "@@", 
                  RowBox[{"{", 
                   RowBox[{
                   "t", ",", "mD", ",", "mH", ",", "sD", ",", "sH", ",", "nD",
                     ",", "nH"}], "}"}]}], ",", 
                 RowBox[{
                  RowBox[{"c", "[", "mf", "]"}], "@@", 
                  RowBox[{"{", 
                   RowBox[{
                   "t", ",", "mD", ",", "mH", ",", "sD", ",", "sH", ",", "u", 
                    ",", "nD", ",", "nH"}], "}"}]}], ",", 
                 RowBox[{
                  RowBox[{"df", "[", "mf", "]"}], "@@", 
                  RowBox[{"{", 
                   RowBox[{
                   "t", ",", "mD", ",", "mH", ",", "sD", ",", "sH", ",", "u", 
                    ",", "nD", ",", "nH", ",", "nU"}], "}"}]}], ",", "p"}], 
                "]"}], "[", 
               RowBox[{"[", "1", "]"}], "]"}], ",", "0"}], "]"}], ",", 
            RowBox[{"Min", "[", 
             RowBox[{
              RowBox[{"Max", "[", 
               RowBox[{
                RowBox[{
                 RowBox[{"studentTCI", "[", 
                  RowBox[{
                   RowBox[{
                    RowBox[{"d", "[", "mf", "]"}], "@@", 
                    RowBox[{"{", 
                    RowBox[{
                    "t", ",", "mD", ",", "mH", ",", "sD", ",", "sH", ",", 
                    "nD", ",", "nH"}], "}"}]}], ",", 
                   RowBox[{
                    RowBox[{"c", "[", "mf", "]"}], "@@", 
                    RowBox[{"{", 
                    RowBox[{
                    "t", ",", "mD", ",", "mH", ",", "sD", ",", "sH", ",", "u",
                     ",", "nD", ",", "nH"}], "}"}]}], ",", 
                   RowBox[{
                    RowBox[{"df", "[", "mf", "]"}], "@@", 
                    RowBox[{"{", 
                    RowBox[{
                    "t", ",", "mD", ",", "mH", ",", "sD", ",", "sH", ",", "u",
                     ",", "nD", ",", "nH", ",", "nU"}], "}"}]}], ",", "p"}], 
                  "]"}], "[", 
                 RowBox[{"[", "1", "]"}], "]"}], ",", "0"}], "]"}], ",", 
              "1"}], "]"}], ",", 
            RowBox[{"Min", "[", 
             RowBox[{
              RowBox[{"Max", "[", 
               RowBox[{
                RowBox[{
                 RowBox[{"studentTCI", "[", 
                  RowBox[{
                   RowBox[{
                    RowBox[{"d", "[", "mf", "]"}], "@@", 
                    RowBox[{"{", 
                    RowBox[{
                    "t", ",", "mD", ",", "mH", ",", "sD", ",", "sH", ",", 
                    "nD", ",", "nH"}], "}"}]}], ",", 
                   RowBox[{
                    RowBox[{"c", "[", "mf", "]"}], "@@", 
                    RowBox[{"{", 
                    RowBox[{
                    "t", ",", "mD", ",", "mH", ",", "sD", ",", "sH", ",", "u",
                     ",", "nD", ",", "nH"}], "}"}]}], ",", 
                   RowBox[{
                    RowBox[{"df", "[", "mf", "]"}], "@@", 
                    RowBox[{"{", 
                    RowBox[{
                    "t", ",", "mD", ",", "mH", ",", "sD", ",", "sH", ",", "u",
                     ",", "nD", ",", "nH", ",", "nU"}], "}"}]}], ",", "p"}], 
                  "]"}], "[", 
                 RowBox[{"[", "1", "]"}], "]"}], ",", "0"}], "]"}], ",", 
              "1"}], "]"}]}], "]"}], ",", "\[IndentingNewLine]", 
          RowBox[{"If", "[", 
           RowBox[{
            RowBox[{
             RowBox[{
              RowBox[{
               RowBox[{"d", "[", "mf", "]"}], "@@", 
               RowBox[{"{", 
                RowBox[{
                "t", ",", "mD", ",", "mH", ",", "sD", ",", "sH", ",", "nD", 
                 ",", "nH"}], "}"}]}], "\[Element]", "Reals"}], "&&", 
             RowBox[{
              RowBox[{
               RowBox[{"d", "[", "mf", "]"}], "@@", 
               RowBox[{"{", 
                RowBox[{
                "t", ",", "mD", ",", "mH", ",", "sD", ",", "sH", ",", "nD", 
                 ",", "nH"}], "}"}]}], ">=", "0"}]}], " ", ",", 
            RowBox[{"If", "[", 
             RowBox[{
              RowBox[{
               RowBox[{"mf", "\[Equal]", "dor"}], "||", " ", 
               RowBox[{"mf", "\[Equal]", "plr"}], "||", 
               RowBox[{"mf", "\[Equal]", "nlr"}]}], ",", 
              RowBox[{
               RowBox[{"d", "[", "mf", "]"}], "@@", 
               RowBox[{"{", 
                RowBox[{
                "t", ",", "mD", ",", "mH", ",", "sD", ",", "sH", ",", "nD", 
                 ",", "nH"}], "}"}]}], ",", 
              RowBox[{"Min", "[", 
               RowBox[{
                RowBox[{
                 RowBox[{"d", "[", "mf", "]"}], "@@", 
                 RowBox[{"{", 
                  RowBox[{
                  "t", ",", "mD", ",", "mH", ",", "sD", ",", "sH", ",", "nD", 
                   ",", "nH"}], "}"}]}], ",", "1"}], "]"}], ",", 
              RowBox[{"Min", "[", 
               RowBox[{
                RowBox[{
                 RowBox[{"d", "[", "mf", "]"}], "@@", 
                 RowBox[{"{", 
                  RowBox[{
                  "t", ",", "mD", ",", "mH", ",", "sD", ",", "sH", ",", "nD", 
                   ",", "nH"}], "}"}]}], ",", "1"}], "]"}]}], "]"}], ",", 
            "Indeterminate"}], "]"}], ",", 
          RowBox[{"If", "[", 
           RowBox[{
            RowBox[{
             RowBox[{"mf", "\[Equal]", "dor"}], "||", " ", 
             RowBox[{"mf", "\[Equal]", "plr"}], "||", 
             RowBox[{"mf", "\[Equal]", "nlr"}]}], ",", 
            RowBox[{"Max", "[", 
             RowBox[{
              RowBox[{
               RowBox[{"studentTCI", "[", 
                RowBox[{
                 RowBox[{
                  RowBox[{"d", "[", "mf", "]"}], "@@", 
                  RowBox[{"{", 
                   RowBox[{
                   "t", ",", "mD", ",", "mH", ",", "sD", ",", "sH", ",", "nD",
                     ",", "nH"}], "}"}]}], ",", 
                 RowBox[{
                  RowBox[{"c", "[", "mf", "]"}], "@@", 
                  RowBox[{"{", 
                   RowBox[{
                   "t", ",", "mD", ",", "mH", ",", "sD", ",", "sH", ",", "u", 
                    ",", "nD", ",", "nH"}], "}"}]}], ",", 
                 RowBox[{
                  RowBox[{"df", "[", "mf", "]"}], "@@", 
                  RowBox[{"{", 
                   RowBox[{
                   "t", ",", "mD", ",", "mH", ",", "sD", ",", "sH", ",", "u", 
                    ",", "nD", ",", "nH", ",", "nU"}], "}"}]}], ",", "p"}], 
                "]"}], "[", 
               RowBox[{"[", "2", "]"}], "]"}], ",", "0"}], "]"}], ",", 
            RowBox[{"Min", "[", 
             RowBox[{
              RowBox[{"Max", "[", 
               RowBox[{
                RowBox[{
                 RowBox[{"studentTCI", "[", 
                  RowBox[{
                   RowBox[{
                    RowBox[{"d", "[", "mf", "]"}], "@@", 
                    RowBox[{"{", 
                    RowBox[{
                    "t", ",", "mD", ",", "mH", ",", "sD", ",", "sH", ",", 
                    "nD", ",", "nH"}], "}"}]}], ",", 
                   RowBox[{
                    RowBox[{"c", "[", "mf", "]"}], "@@", 
                    RowBox[{"{", 
                    RowBox[{
                    "t", ",", "mD", ",", "mH", ",", "sD", ",", "sH", ",", "u",
                     ",", "nD", ",", "nH"}], "}"}]}], ",", 
                   RowBox[{
                    RowBox[{"df", "[", "mf", "]"}], "@@", 
                    RowBox[{"{", 
                    RowBox[{
                    "t", ",", "mD", ",", "mH", ",", "sD", ",", "sH", ",", "u",
                     ",", "nD", ",", "nH", ",", "nU"}], "}"}]}], ",", "p"}], 
                  "]"}], "[", 
                 RowBox[{"[", "2", "]"}], "]"}], ",", "0"}], "]"}], ",", 
              "1"}], "]"}], ",", 
            RowBox[{"Min", "[", 
             RowBox[{
              RowBox[{"Max", "[", 
               RowBox[{
                RowBox[{
                 RowBox[{"studentTCI", "[", 
                  RowBox[{
                   RowBox[{
                    RowBox[{"d", "[", "mf", "]"}], "@@", 
                    RowBox[{"{", 
                    RowBox[{
                    "t", ",", "mD", ",", "mH", ",", "sD", ",", "sH", ",", 
                    "nD", ",", "nH"}], "}"}]}], ",", 
                   RowBox[{
                    RowBox[{"c", "[", "mf", "]"}], "@@", 
                    RowBox[{"{", 
                    RowBox[{
                    "t", ",", "mD", ",", "mH", ",", "sD", ",", "sH", ",", "u",
                     ",", "nD", ",", "nH"}], "}"}]}], ",", 
                   RowBox[{
                    RowBox[{"df", "[", "mf", "]"}], "@@", 
                    RowBox[{"{", 
                    RowBox[{
                    "t", ",", "mD", ",", "mH", ",", "sD", ",", "sH", ",", "u",
                     ",", "nD", ",", "nH", ",", "nU"}], "}"}]}], ",", "p"}], 
                  "]"}], "[", 
                 RowBox[{"[", "2", "]"}], "]"}], ",", "0"}], "]"}], ",", 
              "1"}], "]"}]}], "]"}]}], "}"}], ",", 
        RowBox[{"{", 
         RowBox[{"t", ",", 
          RowBox[{"lb", "[", 
           RowBox[{"pr", ",", "mD", ",", "mH", ",", "sD", ",", "sH"}], "]"}], 
          ",", 
          RowBox[{"ub", "[", 
           RowBox[{"pr", ",", "mD", ",", "mH", ",", "sD", ",", "sH"}], 
           "]"}]}], "}"}], ",", 
        RowBox[{"Exclusions", "\[Rule]", "\"\<Singularities\>\""}], ",", 
        RowBox[{"AspectRatio", "\[Rule]", "1"}], ",", 
        RowBox[{"AxesLabel", "\[Rule]", 
         RowBox[{"{", 
          RowBox[{"\"\<d\>\"", ",", 
           RowBox[{"txt", "[", "mf", "]"}]}], "}"}]}], ",", 
        RowBox[{"PlotStyle", "\[Rule]", 
         RowBox[{"{", 
          RowBox[{
           RowBox[{"ColorData", "[", 
            RowBox[{"\"\<HTML\>\"", ",", "\"\<SlateBlue\>\""}], "]"}], ",", 
           " ", 
           RowBox[{"{", 
            RowBox[{
             RowBox[{"RGBColor", "[", 
              RowBox[{"1", ",", ".47", ",", "0"}], "]"}], ",", "Thick"}], 
            "}"}], ",", 
           RowBox[{"ColorData", "[", 
            RowBox[{"\"\<HTML\>\"", ",", "\"\<Green\>\""}], "]"}]}], "}"}]}], 
        ",", 
        RowBox[{"PlotLegends", "\[Rule]", 
         RowBox[{"Placed", "[", 
          RowBox[{
           RowBox[{"{", 
            RowBox[{
            "\"\<lower bound\>\"", ",", "\"\<point estimation\>\"", ",", 
             "\"\<upper bound\>\""}], "}"}], ",", "Bottom"}], "]"}]}], ",", 
        " ", 
        RowBox[{"ImageSize", "\[Rule]", "Automatic"}]}], "]"}], "]"}], ",", 
     " ", 
     RowBox[{"Column", "[", 
      RowBox[{
       RowBox[{"{", 
        RowBox[{
         RowBox[{
          RowBox[{"ToString", "[", 
           RowBox[{"NumberForm", "[", 
            RowBox[{
             RowBox[{"N", "[", 
              RowBox[{"100", " ", "p"}], "]"}], ",", 
             RowBox[{"{", 
              RowBox[{"4", ",", "2"}], "}"}]}], "]"}], "]"}], "<>", 
          "\"\< % confidence intervals of \>\"", "<>", 
          RowBox[{"ltxt", "[", "mf", "]"}], "<>", "\"\< (\>\"", "<>", 
          RowBox[{"txt", "[", "mf", "]"}], "<>", "\"\<)\>\""}], ",", 
         "\"\<versus diagnostic threshold (d) curves\>\""}], "}"}], ",", 
       "Center"}], "]"}], ",", "Top"}], "]"}]}]}], "\[IndentingNewLine]", 
 RowBox[{
  RowBox[{"lpci", "[", 
   RowBox[{
   "p_", ",", "mf_", ",", "mD_", ",", "mH_", ",", "sD_", ",", "sH_", ",", 
    "u_", ",", "nD_", ",", "nH_", ",", "nU_", ",", "pr_"}], "]"}], ":=", 
  RowBox[{"Text", "@", 
   RowBox[{"Labeled", "[", 
    RowBox[{
     RowBox[{"ListLinePlot", "[", 
      RowBox[{
       RowBox[{"Table", "[", 
        RowBox[{
         RowBox[{"Quiet", "[", 
          RowBox[{"Table", "[", 
           RowBox[{
            RowBox[{"{", 
             RowBox[{"t", ",", 
              RowBox[{
               RowBox[{"mci", "[", 
                RowBox[{
                "t", ",", "p", ",", "mf", ",", "mD", ",", "mH", ",", "sD", 
                 ",", "sH", ",", "u", ",", "nD", ",", "nH", ",", "nU"}], 
                "]"}], "[", 
               RowBox[{"[", "i", "]"}], "]"}]}], "}"}], ",", 
            RowBox[{"{", 
             RowBox[{"t", ",", 
              RowBox[{"lb", "[", 
               RowBox[{"pr", ",", "mD", ",", "mH", ",", "sD", ",", "sH"}], 
               "]"}], ",", 
              RowBox[{"ub", "[", 
               RowBox[{"pr", ",", "mD", ",", "mH", ",", "sD", ",", "sH"}], 
               "]"}], ",", "0.1"}], "}"}]}], "]"}], "]"}], ",", 
         RowBox[{"{", 
          RowBox[{"i", ",", "1", ",", "3"}], "}"}]}], "]"}], ",", 
       RowBox[{"AspectRatio", "\[Rule]", "1"}], ",", 
       RowBox[{"AxesLabel", "\[Rule]", 
        RowBox[{"{", 
         RowBox[{"\"\<d\>\"", ",", 
          RowBox[{"txt", "[", "mf", "]"}]}], "}"}]}], ",", 
       RowBox[{"PlotStyle", "\[Rule]", 
        RowBox[{"{", 
         RowBox[{
          RowBox[{"ColorData", "[", 
           RowBox[{"\"\<HTML\>\"", ",", "\"\<SlateBlue\>\""}], "]"}], ",", 
          RowBox[{"{", " ", 
           RowBox[{
            RowBox[{"RGBColor", "[", 
             RowBox[{"1", ",", ".47", ",", "0"}], "]"}], ",", "Thick"}], 
           "}"}], ",", 
          RowBox[{"ColorData", "[", 
           RowBox[{"\"\<HTML\>\"", ",", "\"\<Green\>\""}], "]"}]}], "}"}]}], 
       ",", 
       RowBox[{"PlotLegends", "\[Rule]", 
        RowBox[{"Placed", "[", 
         RowBox[{
          RowBox[{"{", 
           RowBox[{
           "\"\<lower bound\>\"", ",", "\"\<point estimation\>\"", ",", 
            "\"\<upper bound\>\""}], "}"}], ",", "Bottom"}], "]"}]}], ",", 
       " ", 
       RowBox[{"ImageSize", "\[Rule]", "Automatic"}]}], "]"}], ",", " ", 
     RowBox[{"Column", "[", 
      RowBox[{
       RowBox[{"{", 
        RowBox[{
         RowBox[{
          RowBox[{"ToString", "[", 
           RowBox[{"NumberForm", "[", 
            RowBox[{
             RowBox[{"N", "[", 
              RowBox[{"100", " ", "p"}], "]"}], ",", 
             RowBox[{"{", 
              RowBox[{"4", ",", "2"}], "}"}]}], "]"}], "]"}], "<>", 
          "\"\< % confidence intervals of \>\"", "<>", 
          RowBox[{"ltxt", "[", "mf", "]"}], "<>", "\"\< (\>\"", "<>", 
          RowBox[{"txt", "[", "mf", "]"}], "<>", "\"\<)\>\""}], ",", 
         "\"\<versus diagnostic threshold (d) curves\>\""}], "}"}], ",", 
       "Center"}], "]"}], ",", "Top"}], "]"}]}]}], "\[IndentingNewLine]", 
 RowBox[{
  RowBox[{"pu", "[", 
   RowBox[{
   "mf_", ",", "mD_", ",", "mH_", ",", "sD_", ",", "sH_", ",", "u_", ",", 
    "nD_", ",", "nH_", ",", "pr_"}], "]"}], ":=", 
  RowBox[{"Text", "@", 
   RowBox[{"Labeled", "[", 
    RowBox[{
     RowBox[{"Quiet", "[", 
      RowBox[{"Plot", "[", 
       RowBox[{
        RowBox[{"{", 
         RowBox[{
          RowBox[{"Max", "[", 
           RowBox[{
            RowBox[{
             RowBox[{"c", "[", "mf", "]"}], "@@", 
             RowBox[{"{", 
              RowBox[{
              "t", ",", "mD", ",", "mH", ",", "sD", ",", "sH", ",", "u", ",", 
               "nD", ",", "nH"}], "}"}]}], ",", "0"}], "]"}], ",", 
          RowBox[{"\[Sqrt]", 
           RowBox[{"(", 
            RowBox[{
             SuperscriptBox[
              RowBox[{"Max", "[", 
               RowBox[{
                RowBox[{
                 RowBox[{"c", "[", "mf", "]"}], "@@", 
                 RowBox[{"{", 
                  RowBox[{
                  "t", ",", "mD", ",", "mH", ",", "sD", ",", "sH", ",", "u", 
                   ",", "nD", ",", "nH"}], "}"}]}], ",", "0"}], "]"}], "2"], 
             "-", 
             SuperscriptBox[
              RowBox[{"Max", "[", 
               RowBox[{
                RowBox[{
                 RowBox[{"c", "[", "mf", "]"}], "@@", 
                 RowBox[{"{", 
                  RowBox[{
                  "t", ",", "mD", ",", "mH", ",", "sD", ",", "sH", ",", "0", 
                   ",", "nD", ",", "nH"}], "}"}]}], ",", "0"}], "]"}], "2"]}],
             ")"}]}], ",", 
          RowBox[{"Max", "[", 
           RowBox[{
            RowBox[{
             RowBox[{"c", "[", "mf", "]"}], "@@", 
             RowBox[{"{", 
              RowBox[{
              "t", ",", "mD", ",", "mH", ",", "sD", ",", "sH", ",", "0", ",", 
               "nD", ",", "nH"}], "}"}]}], ",", "0"}], "]"}]}], "}"}], ",", 
        RowBox[{"{", 
         RowBox[{"t", ",", 
          RowBox[{"lb", "[", 
           RowBox[{"pr", ",", "mD", ",", "mH", ",", "sD", ",", "sH"}], "]"}], 
          ",", 
          RowBox[{"ub", "[", 
           RowBox[{"pr", ",", "mD", ",", "mH", ",", "sD", ",", "sH"}], 
           "]"}]}], "}"}], ",", 
        RowBox[{"Exclusions", "\[Rule]", "\"\<Singularities\>\""}], ",", 
        RowBox[{"AspectRatio", "\[Rule]", "1"}], ",", 
        RowBox[{"AxesOrigin", "\[Rule]", 
         RowBox[{"{", 
          RowBox[{
           RowBox[{"lb", "[", 
            RowBox[{"pr", ",", "mD", ",", "mH", ",", "sD", ",", "sH"}], "]"}],
            ",", "0"}], "}"}]}], ",", " ", 
        RowBox[{"AxesLabel", "\[Rule]", 
         RowBox[{"{", 
          RowBox[{"\"\<d\>\"", ",", 
           RowBox[{"\"\<u(\>\"", "<>", 
            RowBox[{"txt", "[", "mf", "]"}], "<>", "\"\<)\>\""}]}], "}"}]}], 
        ",", 
        RowBox[{"PlotStyle", "\[Rule]", 
         RowBox[{"{", " ", 
          RowBox[{
           RowBox[{"RGBColor", "[", 
            RowBox[{"1", ",", ".47", ",", "0"}], "]"}], ",", 
           RowBox[{"{", 
            RowBox[{
             RowBox[{"ColorData", "[", 
              RowBox[{"\"\<HTML\>\"", ",", "\"\<SlateBlue\>\""}], "]"}], ",", 
             RowBox[{"Dashing", "[", 
              RowBox[{"{", 
               RowBox[{"Large", ",", "Small"}], "}"}], "]"}]}], "}"}], ",", 
           RowBox[{"{", 
            RowBox[{
             RowBox[{"ColorData", "[", 
              RowBox[{"\"\<HTML\>\"", ",", "\"\<Green\>\""}], "]"}], ",", 
             RowBox[{"Dashing", "[", 
              RowBox[{"{", 
               RowBox[{"Large", ",", "Small"}], "}"}], "]"}]}], "}"}]}], 
          "}"}]}], ",", 
        RowBox[{"PlotLegends", "\[Rule]", 
         RowBox[{"Placed", "[", 
          RowBox[{
           RowBox[{"{", 
            RowBox[{
            "\"\<combined\>\"", ",", "\"\<measurement\>\"", ",", 
             "\"\<sampling\>\""}], "}"}], ",", "Bottom"}], "]"}]}], ",", " ", 
        RowBox[{"ImageSize", "\[Rule]", "Automatic"}]}], "]"}], "]"}], ",", 
     RowBox[{"Column", "[", 
      RowBox[{
       RowBox[{"{", 
        RowBox[{
         RowBox[{"\"\<standard uncertainty of \>\"", "<>", 
          RowBox[{"ltxt", "[", "mf", "]"}], "<>", " ", "\"\< (u(\>\"", "<>", 
          RowBox[{"txt", "[", "mf", "]"}], "<>", " ", "\"\<))\>\""}], ",", 
         "\"\<versus diagnostic threshold (d) curves\>\""}], "}"}], ",", 
       "Center"}], "]"}], ",", "Top"}], "]"}]}]}], "\[IndentingNewLine]", 
 RowBox[{
  RowBox[{"pru", "[", 
   RowBox[{
   "mf_", ",", "mD_", ",", "mH_", ",", "sD_", ",", "sH_", ",", "u_", ",", 
    "nD_", ",", "nH_", ",", "pr_"}], "]"}], ":=", 
  RowBox[{"Text", "@", 
   RowBox[{"Labeled", "[", 
    RowBox[{
     RowBox[{"Quiet", "[", 
      RowBox[{"Plot", "[", 
       RowBox[{
        RowBox[{"{", 
         RowBox[{
          RowBox[{
           RowBox[{"Max", "[", 
            RowBox[{
             RowBox[{
              RowBox[{"c", "[", "mf", "]"}], "@@", 
              RowBox[{"{", 
               RowBox[{
               "t", ",", "mD", ",", "mH", ",", "sD", ",", "sH", ",", "u", ",",
                 "nD", ",", "nH"}], "}"}]}], ",", "0"}], "]"}], "/", 
           RowBox[{
            RowBox[{"d", "[", "mf", "]"}], "@@", 
            RowBox[{"{", 
             RowBox[{
             "t", ",", "mD", ",", "mH", ",", "sD", ",", "sH", ",", "nD", ",", 
              "nH"}], "}"}]}]}], ",", 
          RowBox[{
           RowBox[{"(", 
            RowBox[{"\[Sqrt]", 
             RowBox[{"(", 
              RowBox[{
               SuperscriptBox[
                RowBox[{"Max", "[", 
                 RowBox[{
                  RowBox[{
                   RowBox[{"c", "[", "mf", "]"}], "@@", 
                   RowBox[{"{", 
                    RowBox[{
                    "t", ",", "mD", ",", "mH", ",", "sD", ",", "sH", ",", "u",
                     ",", "nD", ",", "nH"}], "}"}]}], ",", "0"}], "]"}], "2"],
                "-", 
               SuperscriptBox[
                RowBox[{"Max", "[", 
                 RowBox[{
                  RowBox[{
                   RowBox[{"c", "[", "mf", "]"}], "@@", 
                   RowBox[{"{", 
                    RowBox[{
                    "t", ",", "mD", ",", "mH", ",", "sD", ",", "sH", ",", "0",
                     ",", "nD", ",", "nH"}], "}"}]}], ",", "0"}], "]"}], 
                "2"]}], ")"}]}], ")"}], "/", 
           RowBox[{
            RowBox[{"d", "[", "mf", "]"}], "@@", 
            RowBox[{"{", 
             RowBox[{
             "t", ",", "mD", ",", "mH", ",", "sD", ",", "sH", ",", "nD", ",", 
              "nH"}], "}"}]}]}], ",", 
          RowBox[{
           RowBox[{"Max", "[", 
            RowBox[{
             RowBox[{
              RowBox[{"c", "[", "mf", "]"}], "@@", 
              RowBox[{"{", 
               RowBox[{
               "t", ",", "mD", ",", "mH", ",", "sD", ",", "sH", ",", "0", ",",
                 "nD", ",", "nH"}], "}"}]}], ",", "0"}], "]"}], "/", 
           RowBox[{
            RowBox[{"d", "[", "mf", "]"}], "@@", 
            RowBox[{"{", 
             RowBox[{
             "t", ",", "mD", ",", "mH", ",", "sD", ",", "sH", ",", "nD", ",", 
              "nH"}], "}"}]}]}]}], "}"}], ",", 
        RowBox[{"{", 
         RowBox[{"t", ",", 
          RowBox[{"lb", "[", 
           RowBox[{"pr", ",", "mD", ",", "mH", ",", "sD", ",", "sH"}], "]"}], 
          ",", 
          RowBox[{"ub", "[", 
           RowBox[{"pr", ",", "mD", ",", "mH", ",", "sD", ",", "sH"}], 
           "]"}]}], "}"}], ",", 
        RowBox[{"Exclusions", "\[Rule]", "\"\<Singularities\>\""}], ",", 
        RowBox[{"AspectRatio", "\[Rule]", "1"}], ",", 
        RowBox[{"AxesOrigin", "\[Rule]", 
         RowBox[{"{", 
          RowBox[{
           RowBox[{"lb", "[", 
            RowBox[{"pr", ",", "mD", ",", "mH", ",", "sD", ",", "sH"}], "]"}],
            ",", "0"}], "}"}]}], ",", " ", 
        RowBox[{"AxesLabel", "\[Rule]", 
         RowBox[{"{", 
          RowBox[{"\"\<d\>\"", ",", 
           RowBox[{"\"\<u(\>\"", "<>", 
            RowBox[{"txt", "[", "mf", "]"}], "<>", "\"\<)/\>\"", "<>", 
            RowBox[{"txt", "[", "mf", "]"}]}]}], "}"}]}], ",", 
        RowBox[{"PlotStyle", "\[Rule]", 
         RowBox[{"{", " ", 
          RowBox[{
           RowBox[{"RGBColor", "[", 
            RowBox[{"1", ",", ".47", ",", "0"}], "]"}], ",", 
           RowBox[{"{", 
            RowBox[{
             RowBox[{"ColorData", "[", 
              RowBox[{"\"\<HTML\>\"", ",", "\"\<SlateBlue\>\""}], "]"}], ",", 
             RowBox[{"Dashing", "[", 
              RowBox[{"{", 
               RowBox[{"Large", ",", "Small"}], "}"}], "]"}]}], "}"}], ",", 
           RowBox[{"{", 
            RowBox[{
             RowBox[{"ColorData", "[", 
              RowBox[{"\"\<HTML\>\"", ",", "\"\<Green\>\""}], "]"}], ",", 
             RowBox[{"Dashing", "[", 
              RowBox[{"{", 
               RowBox[{"Large", ",", "Small"}], "}"}], "]"}]}], "}"}]}], 
          "}"}]}], ",", 
        RowBox[{"PlotLegends", "\[Rule]", 
         RowBox[{"Placed", "[", 
          RowBox[{
           RowBox[{"{", 
            RowBox[{
            "\"\<combined\>\"", ",", "\"\<measurement\>\"", ",", 
             "\"\<sampling\>\""}], "}"}], ",", "Bottom"}], "]"}]}], ",", " ", 
        RowBox[{"ImageSize", "\[Rule]", "Automatic"}]}], "]"}], "]"}], ",", 
     RowBox[{"Column", "[", 
      RowBox[{
       RowBox[{"{", 
        RowBox[{
         RowBox[{"\"\<relative standard uncertainty of \>\"", "<>", 
          RowBox[{"ltxt", "[", "mf", "]"}], "<>", " ", "\"\< (u(\>\"", "<>", 
          RowBox[{"txt", "[", "mf", "]"}], "<>", " ", "\"\<)/\>\"", "<>", 
          RowBox[{"txt", "[", "mf", "]"}], "<>", "\"\<)\>\""}], ",", 
         "\"\<versus diagnostic threshold (d) curves\>\""}], "}"}], ",", 
       "Center"}], "]"}], ",", "Top"}], "]"}]}]}], "\[IndentingNewLine]", 
 RowBox[{
  RowBox[{"pun", "[", 
   RowBox[{
   "mf_", ",", "t_", ",", "mD_", ",", "mH_", ",", "sD_", ",", "sH_", ",", 
    "u_", ",", "r_", ",", "pr_"}], "]"}], ":=", 
  RowBox[{"Text", "@", 
   RowBox[{"Labeled", "[", 
    RowBox[{
     RowBox[{"Quiet", "[", 
      RowBox[{"Plot", "[", 
       RowBox[{
        RowBox[{"{", 
         RowBox[{
          RowBox[{"Max", "[", 
           RowBox[{
            RowBox[{
             RowBox[{"c", "[", "mf", "]"}], "@@", 
             RowBox[{"{", 
              RowBox[{
              "t", ",", "mD", ",", "mH", ",", "sD", ",", "sH", ",", "u", ",", 
               RowBox[{"n", " ", "r"}], ",", " ", 
               RowBox[{"n", 
                RowBox[{"(", 
                 RowBox[{"1", "-", "r"}], ")"}]}]}], "}"}]}], ",", "0"}], 
           "]"}], ",", 
          RowBox[{"\[Sqrt]", 
           RowBox[{"(", 
            RowBox[{
             SuperscriptBox[
              RowBox[{"Max", "[", 
               RowBox[{
                RowBox[{
                 RowBox[{"c", "[", "mf", "]"}], "@@", 
                 RowBox[{"{", 
                  RowBox[{
                  "t", ",", "mD", ",", "mH", ",", "sD", ",", "sH", ",", "u", 
                   ",", 
                   RowBox[{"n", " ", "r"}], ",", " ", 
                   RowBox[{"n", 
                    RowBox[{"(", 
                    RowBox[{"1", "-", "r"}], ")"}]}]}], "}"}]}], ",", "0"}], 
               "]"}], "2"], "-", 
             SuperscriptBox[
              RowBox[{"Max", "[", 
               RowBox[{
                RowBox[{
                 RowBox[{"c", "[", "mf", "]"}], "@@", 
                 RowBox[{"{", 
                  RowBox[{
                  "t", ",", "mD", ",", "mH", ",", "sD", ",", "sH", ",", "0", 
                   ",", 
                   RowBox[{"n", " ", "r"}], ",", " ", 
                   RowBox[{"n", 
                    RowBox[{"(", 
                    RowBox[{"1", "-", "r"}], ")"}]}]}], "}"}]}], ",", "0"}], 
               "]"}], "2"]}], ")"}]}], ",", 
          RowBox[{"Max", "[", 
           RowBox[{
            RowBox[{
             RowBox[{"c", "[", "mf", "]"}], "@@", 
             RowBox[{"{", 
              RowBox[{
              "t", ",", "mD", ",", "mH", ",", "sD", ",", "sH", ",", "0", ",", 
               RowBox[{"n", " ", "r"}], ",", " ", 
               RowBox[{"n", 
                RowBox[{"(", 
                 RowBox[{"1", "-", "r"}], ")"}]}]}], "}"}]}], ",", "0"}], 
           "]"}]}], "}"}], ",", 
        RowBox[{"{", 
         RowBox[{"n", ",", 
          RowBox[{"Max", "[", 
           RowBox[{
            RowBox[{"Ceiling", "[", 
             RowBox[{"2", "/", "r"}], "]"}], ",", 
            RowBox[{"Ceiling", "[", 
             RowBox[{"2", "/", 
              RowBox[{"(", 
               RowBox[{"1", "-", "r"}], ")"}]}], "]"}], ",", "20"}], "]"}], 
          ",", 
          RowBox[{"Switch", "[", 
           RowBox[{"pr", ",", "True", ",", 
            RowBox[{"Max", "[", 
             RowBox[{
              RowBox[{"10", " ", 
               RowBox[{"Ceiling", "[", 
                RowBox[{"2", "/", "r"}], "]"}]}], ",", 
              RowBox[{"10", " ", 
               RowBox[{"Ceiling", "[", 
                RowBox[{"2", "/", 
                 RowBox[{"(", 
                  RowBox[{"1", "-", "r"}], ")"}]}], "]"}]}], ",", "10000"}], 
             "]"}], ",", "False", ",", 
            RowBox[{"Max", "[", 
             RowBox[{
              RowBox[{"5", 
               RowBox[{"Ceiling", "[", 
                RowBox[{"2", "/", "r"}], "]"}]}], ",", 
              RowBox[{"5", 
               RowBox[{"Ceiling", "[", 
                RowBox[{"2", "/", 
                 RowBox[{"(", 
                  RowBox[{"1", "-", "r"}], ")"}]}], "]"}]}], ",", "5000"}], 
             "]"}]}], "]"}]}], "}"}], ",", 
        RowBox[{"Exclusions", "\[Rule]", "\"\<Singularities\>\""}], ",", 
        RowBox[{"AspectRatio", "\[Rule]", "1"}], ",", 
        RowBox[{"AxesOrigin", "\[Rule]", 
         RowBox[{"{", 
          RowBox[{
           RowBox[{"Max", "[", 
            RowBox[{
             RowBox[{"Ceiling", "[", 
              RowBox[{"2", "/", "r"}], "]"}], ",", 
             RowBox[{"Ceiling", "[", 
              RowBox[{"2", "/", 
               RowBox[{"(", 
                RowBox[{"1", "-", "r"}], ")"}]}], "]"}], ",", "20"}], "]"}], 
           ",", "0"}], "}"}]}], ",", " ", 
        RowBox[{"AxesLabel", "\[Rule]", 
         RowBox[{"{", 
          RowBox[{"\"\<n\>\"", ",", 
           RowBox[{"\"\<u(\>\"", "<>", 
            RowBox[{"txt", "[", "mf", "]"}], "<>", "\"\<)\>\""}]}], "}"}]}], 
        ",", 
        RowBox[{"PlotStyle", "\[Rule]", 
         RowBox[{"{", " ", 
          RowBox[{
           RowBox[{"RGBColor", "[", 
            RowBox[{"1", ",", ".47", ",", "0"}], "]"}], ",", 
           RowBox[{"{", 
            RowBox[{
             RowBox[{"ColorData", "[", 
              RowBox[{"\"\<HTML\>\"", ",", "\"\<SlateBlue\>\""}], "]"}], ",", 
             RowBox[{"Dashing", "[", 
              RowBox[{"{", 
               RowBox[{"Large", ",", "Small"}], "}"}], "]"}]}], "}"}], ",", 
           RowBox[{"{", 
            RowBox[{
             RowBox[{"ColorData", "[", 
              RowBox[{"\"\<HTML\>\"", ",", "\"\<Green\>\""}], "]"}], ",", 
             RowBox[{"Dashing", "[", 
              RowBox[{"{", 
               RowBox[{"Large", ",", "Small"}], "}"}], "]"}]}], "}"}]}], 
          "}"}]}], ",", 
        RowBox[{"PlotLegends", "\[Rule]", 
         RowBox[{"Placed", "[", 
          RowBox[{
           RowBox[{"{", 
            RowBox[{
            "\"\<combined\>\"", ",", "\"\<measurement\>\"", ",", 
             "\"\<sampling\>\""}], "}"}], ",", "Bottom"}], "]"}]}], ",", " ", 
        RowBox[{"ImageSize", "\[Rule]", "Automatic"}]}], "]"}], "]"}], ",", 
     RowBox[{"Column", "[", 
      RowBox[{
       RowBox[{"{", 
        RowBox[{
         RowBox[{"\"\<standard uncertainty of \>\"", "<>", 
          RowBox[{"ltxt", "[", "mf", "]"}], "<>", " ", "\"\< (u(\>\"", "<>", 
          RowBox[{"txt", "[", "mf", "]"}], "<>", " ", "\"\<))\>\""}], ",", 
         "\"\<versus total population sample size (n) curves\>\""}], "}"}], 
       ",", "Center"}], "]"}], ",", "Top"}], "]"}]}]}], "\n", 
 RowBox[{
  RowBox[{"prun", "[", 
   RowBox[{
   "mf_", ",", "t_", ",", "mD_", ",", "mH_", ",", "sD_", ",", "sH_", ",", 
    "u_", ",", "r_", ",", "pr_"}], "]"}], ":=", 
  RowBox[{"Text", "@", 
   RowBox[{"Labeled", "[", 
    RowBox[{
     RowBox[{"Quiet", "[", 
      RowBox[{"Plot", "[", 
       RowBox[{
        RowBox[{"{", 
         RowBox[{
          RowBox[{
           RowBox[{"Max", "[", 
            RowBox[{
             RowBox[{
              RowBox[{"c", "[", "mf", "]"}], "@@", 
              RowBox[{"{", 
               RowBox[{
               "t", ",", "mD", ",", "mH", ",", "sD", ",", "sH", ",", "u", ",", 
                RowBox[{"n", " ", "r"}], ",", " ", 
                RowBox[{"n", 
                 RowBox[{"(", 
                  RowBox[{"1", "-", "r"}], ")"}]}]}], "}"}]}], ",", "0"}], 
            "]"}], "/", 
           RowBox[{
            RowBox[{"d", "[", "mf", "]"}], "@@", 
            RowBox[{"{", 
             RowBox[{"t", ",", "mD", ",", "mH", ",", "sD", ",", "sH", ",", 
              RowBox[{"n", " ", "r"}], ",", " ", 
              RowBox[{"n", 
               RowBox[{"(", 
                RowBox[{"1", "-", "r"}], ")"}]}]}], "}"}]}]}], ",", 
          RowBox[{
           RowBox[{"(", 
            RowBox[{"\[Sqrt]", 
             RowBox[{"(", 
              RowBox[{
               SuperscriptBox[
                RowBox[{"Max", "[", 
                 RowBox[{
                  RowBox[{
                   RowBox[{"c", "[", "mf", "]"}], "@@", 
                   RowBox[{"{", 
                    RowBox[{
                    "t", ",", "mD", ",", "mH", ",", "sD", ",", "sH", ",", "u",
                     ",", 
                    RowBox[{"n", " ", "r"}], ",", " ", 
                    RowBox[{"n", 
                    RowBox[{"(", 
                    RowBox[{"1", "-", "r"}], ")"}]}]}], "}"}]}], ",", "0"}], 
                 "]"}], "2"], "-", 
               SuperscriptBox[
                RowBox[{"Max", "[", 
                 RowBox[{
                  RowBox[{
                   RowBox[{"c", "[", "mf", "]"}], "@@", 
                   RowBox[{"{", 
                    RowBox[{
                    "t", ",", "mD", ",", "mH", ",", "sD", ",", "sH", ",", "0",
                     ",", 
                    RowBox[{"n", " ", "r"}], ",", " ", 
                    RowBox[{"n", 
                    RowBox[{"(", 
                    RowBox[{"1", "-", "r"}], ")"}]}]}], "}"}]}], ",", "0"}], 
                 "]"}], "2"]}], ")"}]}], ")"}], "/", 
           RowBox[{
            RowBox[{"d", "[", "mf", "]"}], "@@", 
            RowBox[{"{", 
             RowBox[{"t", ",", "mD", ",", "mH", ",", "sD", ",", "sH", ",", 
              RowBox[{"n", " ", "r"}], ",", " ", 
              RowBox[{"n", 
               RowBox[{"(", 
                RowBox[{"1", "-", "r"}], ")"}]}]}], "}"}]}]}], ",", 
          RowBox[{
           RowBox[{"Max", "[", 
            RowBox[{
             RowBox[{
              RowBox[{"c", "[", "mf", "]"}], "@@", 
              RowBox[{"{", 
               RowBox[{
               "t", ",", "mD", ",", "mH", ",", "sD", ",", "sH", ",", "0", ",", 
                RowBox[{"n", " ", "r"}], ",", " ", 
                RowBox[{"n", 
                 RowBox[{"(", 
                  RowBox[{"1", "-", "r"}], ")"}]}]}], "}"}]}], ",", "0"}], 
            "]"}], "/", 
           RowBox[{
            RowBox[{"d", "[", "mf", "]"}], "@@", 
            RowBox[{"{", 
             RowBox[{"t", ",", "mD", ",", "mH", ",", "sD", ",", "sH", ",", 
              RowBox[{"n", " ", "r"}], ",", " ", 
              RowBox[{"n", 
               RowBox[{"(", 
                RowBox[{"1", "-", "r"}], ")"}]}]}], "}"}]}]}]}], "}"}], ",", 
        RowBox[{"{", 
         RowBox[{"n", ",", 
          RowBox[{"Max", "[", 
           RowBox[{
            RowBox[{"Ceiling", "[", 
             RowBox[{"2", "/", "r"}], "]"}], ",", 
            RowBox[{"Ceiling", "[", 
             RowBox[{"2", "/", 
              RowBox[{"(", 
               RowBox[{"1", "-", "r"}], ")"}]}], "]"}], ",", "20"}], "]"}], 
          ",", 
          RowBox[{"Switch", "[", 
           RowBox[{"pr", ",", "True", ",", 
            RowBox[{"Max", "[", 
             RowBox[{
              RowBox[{"10", " ", 
               RowBox[{"Ceiling", "[", 
                RowBox[{"2", "/", "r"}], "]"}]}], ",", 
              RowBox[{"10", " ", 
               RowBox[{"Ceiling", "[", 
                RowBox[{"2", "/", 
                 RowBox[{"(", 
                  RowBox[{"1", "-", "r"}], ")"}]}], "]"}]}], ",", "10000"}], 
             "]"}], ",", "False", ",", 
            RowBox[{"Max", "[", 
             RowBox[{
              RowBox[{"5", 
               RowBox[{"Ceiling", "[", 
                RowBox[{"2", "/", "r"}], "]"}]}], ",", 
              RowBox[{"5", 
               RowBox[{"Ceiling", "[", 
                RowBox[{"2", "/", 
                 RowBox[{"(", 
                  RowBox[{"1", "-", "r"}], ")"}]}], "]"}]}], ",", "5000"}], 
             "]"}]}], "]"}]}], "}"}], ",", 
        RowBox[{"Exclusions", "\[Rule]", "\"\<Singularities\>\""}], ",", 
        RowBox[{"AspectRatio", "\[Rule]", "1"}], ",", 
        RowBox[{"AxesOrigin", "\[Rule]", 
         RowBox[{"{", 
          RowBox[{
           RowBox[{"Max", "[", 
            RowBox[{
             RowBox[{"Ceiling", "[", 
              RowBox[{"2", "/", "r"}], "]"}], ",", 
             RowBox[{"Ceiling", "[", 
              RowBox[{"2", "/", 
               RowBox[{"(", 
                RowBox[{"1", "-", "r"}], ")"}]}], "]"}], ",", "20"}], "]"}], 
           ",", "0"}], "}"}]}], ",", " ", 
        RowBox[{"AxesLabel", "\[Rule]", 
         RowBox[{"{", 
          RowBox[{"\"\<n\>\"", ",", 
           RowBox[{"\"\<u(\>\"", "<>", 
            RowBox[{"txt", "[", "mf", "]"}], "<>", "\"\<)/\>\"", "<>", 
            RowBox[{"txt", "[", "mf", "]"}]}]}], "}"}]}], ",", 
        RowBox[{"PlotStyle", "\[Rule]", 
         RowBox[{"{", " ", 
          RowBox[{
           RowBox[{"RGBColor", "[", 
            RowBox[{"1", ",", ".47", ",", "0"}], "]"}], ",", 
           RowBox[{"{", 
            RowBox[{
             RowBox[{"ColorData", "[", 
              RowBox[{"\"\<HTML\>\"", ",", "\"\<SlateBlue\>\""}], "]"}], ",", 
             RowBox[{"Dashing", "[", 
              RowBox[{"{", 
               RowBox[{"Large", ",", "Small"}], "}"}], "]"}]}], "}"}], ",", 
           RowBox[{"{", 
            RowBox[{
             RowBox[{"ColorData", "[", 
              RowBox[{"\"\<HTML\>\"", ",", "\"\<Green\>\""}], "]"}], ",", 
             RowBox[{"Dashing", "[", 
              RowBox[{"{", 
               RowBox[{"Large", ",", "Small"}], "}"}], "]"}]}], "}"}]}], 
          "}"}]}], ",", 
        RowBox[{"PlotLegends", "\[Rule]", 
         RowBox[{"Placed", "[", 
          RowBox[{
           RowBox[{"{", 
            RowBox[{
            "\"\<combined\>\"", ",", "\"\<measurement\>\"", ",", 
             "\"\<sampling\>\""}], "}"}], ",", "Bottom"}], "]"}]}], ",", " ", 
        RowBox[{"ImageSize", "\[Rule]", "Automatic"}]}], "]"}], "]"}], ",", 
     RowBox[{"Column", "[", 
      RowBox[{
       RowBox[{"{", 
        RowBox[{
         RowBox[{"\"\<relative standard uncertainty of \>\"", "<>", 
          RowBox[{"ltxt", "[", "mf", "]"}], "<>", " ", "\"\< (u(\>\"", "<>", 
          RowBox[{"txt", "[", "mf", "]"}], "<>", " ", "\"\<)/\>\"", "<>", 
          RowBox[{"txt", "[", "mf", "]"}], "<>", "\"\<)\>\""}], ",", 
         "\"\<versus total population sample size (n) curves\>\""}], "}"}], 
       ",", "Center"}], "]"}], ",", "Top"}], "]"}]}]}], "\n", 
 RowBox[{
  RowBox[{"puu", "[", 
   RowBox[{
   "mf_", ",", "t_", ",", "mD_", ",", "mH_", ",", "sD_", ",", "sH_", ",", 
    "nD_", ",", "nH_", ",", "pr_"}], "]"}], ":=", 
  RowBox[{"Text", "@", 
   RowBox[{"Labeled", "[", 
    RowBox[{
     RowBox[{"Quiet", "[", 
      RowBox[{"Plot", "[", 
       RowBox[{
        RowBox[{"{", 
         RowBox[{
          RowBox[{"Max", "[", 
           RowBox[{
            RowBox[{
             RowBox[{"c", "[", "mf", "]"}], "@@", 
             RowBox[{"{", 
              RowBox[{
              "t", ",", "mD", ",", "mH", ",", "sD", ",", "sH", ",", "u", ",", 
               "nD", ",", "nH"}], "}"}]}], ",", "0"}], "]"}], ",", 
          RowBox[{"\[Sqrt]", 
           RowBox[{"(", 
            RowBox[{
             SuperscriptBox[
              RowBox[{"Max", "[", 
               RowBox[{
                RowBox[{
                 RowBox[{"c", "[", "mf", "]"}], "@@", 
                 RowBox[{"{", 
                  RowBox[{
                  "t", ",", "mD", ",", "mH", ",", "sD", ",", "sH", ",", "u", 
                   ",", "nD", ",", "nH"}], "}"}]}], ",", "0"}], "]"}], "2"], 
             "-", 
             SuperscriptBox[
              RowBox[{"Max", "[", 
               RowBox[{
                RowBox[{
                 RowBox[{"c", "[", "mf", "]"}], "@@", 
                 RowBox[{"{", 
                  RowBox[{
                  "t", ",", "mD", ",", "mH", ",", "sD", ",", "sH", ",", "0", 
                   ",", "nD", ",", "nH"}], "}"}]}], ",", "0"}], "]"}], "2"]}],
             ")"}]}], ",", 
          RowBox[{"Max", "[", 
           RowBox[{
            RowBox[{
             RowBox[{"c", "[", "mf", "]"}], "@@", 
             RowBox[{"{", 
              RowBox[{
              "t", ",", "mD", ",", "mH", ",", "sD", ",", "sH", ",", "0", ",", 
               "nD", ",", "nH"}], "}"}]}], ",", "0"}], "]"}]}], "}"}], ",", 
        RowBox[{"{", 
         RowBox[{"u", ",", "0", ",", 
          RowBox[{"Switch", "[", 
           RowBox[{"pr", ",", "True", ",", 
            RowBox[{"0.5", "sH"}], ",", "False", ",", 
            RowBox[{"0.15", " ", "sH"}]}], "]"}]}], "}"}], ",", 
        RowBox[{"Exclusions", "\[Rule]", "\"\<Singularities\>\""}], ",", 
        RowBox[{"AspectRatio", "\[Rule]", "1"}], ",", 
        RowBox[{"AxesOrigin", "\[Rule]", 
         RowBox[{"{", 
          RowBox[{"0", ",", "0"}], "}"}]}], ",", " ", 
        RowBox[{"AxesLabel", "\[Rule]", 
         RowBox[{"{", 
          RowBox[{"\"\<\!\(\*SubscriptBox[\(u\), \(m\)]\)\>\"", ",", 
           RowBox[{"\"\<u(\>\"", "<>", 
            RowBox[{"txt", "[", "mf", "]"}], "<>", "\"\<)\>\""}]}], "}"}]}], 
        ",", 
        RowBox[{"PlotStyle", "\[Rule]", 
         RowBox[{"{", " ", 
          RowBox[{
           RowBox[{"RGBColor", "[", 
            RowBox[{"1", ",", ".47", ",", "0"}], "]"}], ",", 
           RowBox[{"{", 
            RowBox[{
             RowBox[{"ColorData", "[", 
              RowBox[{"\"\<HTML\>\"", ",", "\"\<SlateBlue\>\""}], "]"}], ",", 
             RowBox[{"Dashing", "[", 
              RowBox[{"{", 
               RowBox[{"Large", ",", "Small"}], "}"}], "]"}]}], "}"}], ",", 
           RowBox[{"{", 
            RowBox[{
             RowBox[{"ColorData", "[", 
              RowBox[{"\"\<HTML\>\"", ",", "\"\<Green\>\""}], "]"}], ",", 
             RowBox[{"Dashing", "[", 
              RowBox[{"{", 
               RowBox[{"Large", ",", "Small"}], "}"}], "]"}]}], "}"}]}], 
          "}"}]}], ",", 
        RowBox[{"PlotLegends", "\[Rule]", 
         RowBox[{"Placed", "[", 
          RowBox[{
           RowBox[{"{", 
            RowBox[{
            "\"\<combined\>\"", ",", "\"\<measurement\>\"", ",", 
             "\"\<sampling\>\""}], "}"}], ",", "Bottom"}], "]"}]}], ",", " ", 
        RowBox[{"ImageSize", "\[Rule]", "Automatic"}]}], "]"}], "]"}], ",", 
     RowBox[{"Column", "[", 
      RowBox[{
       RowBox[{"{", 
        RowBox[{
         RowBox[{"\"\<standard uncertainty of \>\"", "<>", 
          RowBox[{"ltxt", "[", "mf", "]"}], "<>", " ", "\"\< (u(\>\"", "<>", 
          RowBox[{"txt", "[", "mf", "]"}], "<>", " ", "\"\<))\>\""}], ",", 
         "\"\<versus measurement uncertainy (\!\(\*SubscriptBox[\(u\), \(m\)]\
\)) curves\>\""}], "}"}], ",", "Center"}], "]"}], ",", "Top"}], 
    "]"}]}]}], "\n", 
 RowBox[{
  RowBox[{"pruu", "[", 
   RowBox[{
   "mf_", ",", "t_", ",", "mD_", ",", "mH_", ",", "sD_", ",", "sH_", ",", 
    "nD_", ",", "nH_", ",", "pr_"}], "]"}], ":=", 
  RowBox[{"Text", "@", 
   RowBox[{"Labeled", "[", 
    RowBox[{
     RowBox[{"Quiet", "[", 
      RowBox[{"Plot", "[", 
       RowBox[{
        RowBox[{"{", 
         RowBox[{
          RowBox[{
           RowBox[{"Max", "[", 
            RowBox[{
             RowBox[{
              RowBox[{"c", "[", "mf", "]"}], "@@", 
              RowBox[{"{", 
               RowBox[{
               "t", ",", "mD", ",", "mH", ",", "sD", ",", "sH", ",", "u", ",",
                 "nD", ",", "nH"}], "}"}]}], ",", "0"}], "]"}], "/", 
           RowBox[{
            RowBox[{"d", "[", "mf", "]"}], "@@", 
            RowBox[{"{", 
             RowBox[{
             "t", ",", "mD", ",", "mH", ",", "sD", ",", "sH", ",", "nD", ",", 
              "nH"}], "}"}]}]}], ",", 
          RowBox[{
           RowBox[{"\[Sqrt]", 
            RowBox[{"(", 
             RowBox[{
              SuperscriptBox[
               RowBox[{"Max", "[", 
                RowBox[{
                 RowBox[{
                  RowBox[{"c", "[", "mf", "]"}], "@@", 
                  RowBox[{"{", 
                   RowBox[{
                   "t", ",", "mD", ",", "mH", ",", "sD", ",", "sH", ",", "u", 
                    ",", "nD", ",", "nH"}], "}"}]}], ",", "0"}], "]"}], "2"], 
              "-", 
              SuperscriptBox[
               RowBox[{"Max", "[", 
                RowBox[{
                 RowBox[{
                  RowBox[{"c", "[", "mf", "]"}], "@@", 
                  RowBox[{"{", 
                   RowBox[{
                   "t", ",", "mD", ",", "mH", ",", "sD", ",", "sH", ",", "0", 
                    ",", "nD", ",", "nH"}], "}"}]}], ",", "0"}], "]"}], 
               "2"]}], ")"}]}], "/", 
           RowBox[{
            RowBox[{"d", "[", "mf", "]"}], "@@", 
            RowBox[{"{", 
             RowBox[{
             "t", ",", "mD", ",", "mH", ",", "sD", ",", "sH", ",", "nD", ",", 
              "nH"}], "}"}]}]}], ",", 
          RowBox[{
           RowBox[{"Max", "[", 
            RowBox[{
             RowBox[{
              RowBox[{"c", "[", "mf", "]"}], "@@", 
              RowBox[{"{", 
               RowBox[{
               "t", ",", "mD", ",", "mH", ",", "sD", ",", "sH", ",", "0", ",",
                 "nD", ",", "nH"}], "}"}]}], ",", "0"}], "]"}], "/", 
           RowBox[{
            RowBox[{"d", "[", "mf", "]"}], "@@", 
            RowBox[{"{", 
             RowBox[{
             "t", ",", "mD", ",", "mH", ",", "sD", ",", "sH", ",", "nD", ",", 
              "nH"}], "}"}]}]}]}], "}"}], ",", 
        RowBox[{"{", 
         RowBox[{"u", ",", "0", ",", 
          RowBox[{"Switch", "[", 
           RowBox[{"pr", ",", "True", ",", 
            RowBox[{"0.5", "sH"}], ",", "False", ",", 
            RowBox[{"0.15", " ", "sH"}]}], "]"}]}], "}"}], ",", 
        RowBox[{"Exclusions", "\[Rule]", "\"\<Singularities\>\""}], ",", 
        RowBox[{"AspectRatio", "\[Rule]", "1"}], ",", 
        RowBox[{"AxesOrigin", "\[Rule]", 
         RowBox[{"{", 
          RowBox[{"0", ",", "0"}], "}"}]}], ",", " ", 
        RowBox[{"AxesLabel", "\[Rule]", 
         RowBox[{"{", 
          RowBox[{"\"\<\!\(\*SubscriptBox[\(u\), \(m\)]\)\>\"", ",", 
           RowBox[{"\"\<u(\>\"", "<>", 
            RowBox[{"txt", "[", "mf", "]"}], "<>", "\"\<)/\>\"", "<>", 
            RowBox[{"txt", "[", "mf", "]"}]}]}], "}"}]}], ",", 
        RowBox[{"PlotStyle", "\[Rule]", 
         RowBox[{"{", " ", 
          RowBox[{
           RowBox[{"RGBColor", "[", 
            RowBox[{"1", ",", ".47", ",", "0"}], "]"}], ",", 
           RowBox[{"{", 
            RowBox[{
             RowBox[{"ColorData", "[", 
              RowBox[{"\"\<HTML\>\"", ",", "\"\<SlateBlue\>\""}], "]"}], ",", 
             RowBox[{"Dashing", "[", 
              RowBox[{"{", 
               RowBox[{"Large", ",", "Small"}], "}"}], "]"}]}], "}"}], ",", 
           RowBox[{"{", 
            RowBox[{
             RowBox[{"ColorData", "[", 
              RowBox[{"\"\<HTML\>\"", ",", "\"\<Green\>\""}], "]"}], ",", 
             RowBox[{"Dashing", "[", 
              RowBox[{"{", 
               RowBox[{"Large", ",", "Small"}], "}"}], "]"}]}], "}"}]}], 
          "}"}]}], ",", 
        RowBox[{"PlotLegends", "\[Rule]", 
         RowBox[{"Placed", "[", 
          RowBox[{
           RowBox[{"{", 
            RowBox[{
            "\"\<combined\>\"", ",", "\"\<measurement\>\"", ",", 
             "\"\<sampling\>\""}], "}"}], ",", "Bottom"}], "]"}]}], ",", " ", 
        RowBox[{"ImageSize", "\[Rule]", "Automatic"}]}], "]"}], "]"}], ",", 
     RowBox[{"Column", "[", 
      RowBox[{
       RowBox[{"{", 
        RowBox[{
         RowBox[{"\"\<relative standard uncertainty of \>\"", "<>", 
          RowBox[{"ltxt", "[", "mf", "]"}], "<>", " ", "\"\< (u(\>\"", "<>", 
          RowBox[{"txt", "[", "mf", "]"}], "<>", " ", "\"\<)/\>\"", "<>", 
          RowBox[{"txt", "[", "mf", "]"}], "<>", "\"\<)\>\""}], ",", 
         "\"\<versus measurement uncertainy (\!\(\*SubscriptBox[\(u\), \(m\)]\
\)) curves\>\""}], "}"}], ",", "Center"}], "]"}], ",", "Top"}], 
    "]"}]}]}], "\n", 
 RowBox[{
  RowBox[{"pcin", "[", 
   RowBox[{
   "p_", ",", "mf_", ",", "t_", ",", "mD_", ",", "mH_", ",", "sD_", ",", 
    "sH_", ",", "u_", ",", "r_", ",", "nU_", ",", "pr_"}], "]"}], ":=", 
  RowBox[{"Text", "@", 
   RowBox[{"Labeled", "[", 
    RowBox[{
     RowBox[{"Quiet", "[", 
      RowBox[{"Plot", "[", 
       RowBox[{
        RowBox[{"{", 
         RowBox[{
          RowBox[{"If", "[", 
           RowBox[{
            RowBox[{
             RowBox[{"mf", "\[Equal]", "dor"}], "||", " ", 
             RowBox[{"mf", "\[Equal]", "plr"}], "||", 
             RowBox[{"mf", "\[Equal]", "nlr"}]}], ",", 
            RowBox[{"Max", "[", 
             RowBox[{
              RowBox[{
               RowBox[{"studentTCI", "[", 
                RowBox[{
                 RowBox[{
                  RowBox[{"d", "[", "mf", "]"}], "@@", 
                  RowBox[{"{", 
                   RowBox[{
                   "t", ",", "mD", ",", "mH", ",", "sD", ",", "sH", ",", 
                    RowBox[{"r", " ", "n"}], ",", " ", 
                    RowBox[{
                    RowBox[{"(", 
                    RowBox[{"1", "-", "r"}], ")"}], "n"}]}], "}"}]}], ",", 
                 RowBox[{
                  RowBox[{"c", "[", "mf", "]"}], "@@", 
                  RowBox[{"{", 
                   RowBox[{
                   "t", ",", "mD", ",", "mH", ",", "sD", ",", "sH", ",", "u", 
                    ",", 
                    RowBox[{"r", " ", "n"}], ",", " ", 
                    RowBox[{
                    RowBox[{"(", 
                    RowBox[{"1", "-", "r"}], ")"}], "n"}]}], "}"}]}], ",", 
                 RowBox[{
                  RowBox[{"df", "[", "mf", "]"}], "@@", 
                  RowBox[{"{", 
                   RowBox[{
                   "t", ",", "mD", ",", "mH", ",", "sD", ",", "sH", ",", "u", 
                    ",", 
                    RowBox[{"r", " ", "n"}], ",", " ", 
                    RowBox[{
                    RowBox[{"(", 
                    RowBox[{"1", "-", "r"}], ")"}], "n"}], ",", "nU"}], 
                   "}"}]}], ",", "p"}], "]"}], "[", 
               RowBox[{"[", "1", "]"}], "]"}], ",", "0"}], "]"}], ",", 
            RowBox[{"Min", "[", 
             RowBox[{
              RowBox[{"Max", "[", 
               RowBox[{
                RowBox[{
                 RowBox[{"studentTCI", "[", 
                  RowBox[{
                   RowBox[{
                    RowBox[{"d", "[", "mf", "]"}], "@@", 
                    RowBox[{"{", 
                    RowBox[{
                    "t", ",", "mD", ",", "mH", ",", "sD", ",", "sH", ",", 
                    RowBox[{"r", " ", "n"}], ",", " ", 
                    RowBox[{
                    RowBox[{"(", 
                    RowBox[{"1", "-", "r"}], ")"}], "n"}]}], "}"}]}], ",", 
                   RowBox[{
                    RowBox[{"c", "[", "mf", "]"}], "@@", 
                    RowBox[{"{", 
                    RowBox[{
                    "t", ",", "mD", ",", "mH", ",", "sD", ",", "sH", ",", "u",
                     ",", 
                    RowBox[{"r", " ", "n"}], ",", " ", 
                    RowBox[{
                    RowBox[{"(", 
                    RowBox[{"1", "-", "r"}], ")"}], "n"}]}], "}"}]}], ",", 
                   RowBox[{
                    RowBox[{"df", "[", "mf", "]"}], "@@", 
                    RowBox[{"{", 
                    RowBox[{
                    "t", ",", "mD", ",", "mH", ",", "sD", ",", "sH", ",", "u",
                     ",", 
                    RowBox[{"r", " ", "n"}], ",", " ", 
                    RowBox[{
                    RowBox[{"(", 
                    RowBox[{"1", "-", "r"}], ")"}], "n"}], ",", "nU"}], 
                    "}"}]}], ",", "p"}], "]"}], "[", 
                 RowBox[{"[", "1", "]"}], "]"}], ",", "0"}], "]"}], ",", 
              "1"}], "]"}], ",", 
            RowBox[{"Min", "[", 
             RowBox[{
              RowBox[{"Max", "[", 
               RowBox[{
                RowBox[{
                 RowBox[{"studentTCI", "[", 
                  RowBox[{
                   RowBox[{
                    RowBox[{"d", "[", "mf", "]"}], "@@", 
                    RowBox[{"{", 
                    RowBox[{
                    "t", ",", "mD", ",", "mH", ",", "sD", ",", "sH", ",", 
                    RowBox[{"r", " ", "n"}], ",", " ", 
                    RowBox[{
                    RowBox[{"(", 
                    RowBox[{"1", "-", "r"}], ")"}], "n"}]}], "}"}]}], ",", 
                   RowBox[{
                    RowBox[{"c", "[", "mf", "]"}], "@@", 
                    RowBox[{"{", 
                    RowBox[{
                    "t", ",", "mD", ",", "mH", ",", "sD", ",", "sH", ",", "u",
                     ",", 
                    RowBox[{"r", " ", "n"}], ",", " ", 
                    RowBox[{
                    RowBox[{"(", 
                    RowBox[{"1", "-", "r"}], ")"}], "n"}]}], "}"}]}], ",", 
                   RowBox[{
                    RowBox[{"df", "[", "mf", "]"}], "@@", 
                    RowBox[{"{", 
                    RowBox[{
                    "t", ",", "mD", ",", "mH", ",", "sD", ",", "sH", ",", "u",
                     ",", 
                    RowBox[{"r", " ", "n"}], ",", " ", 
                    RowBox[{
                    RowBox[{"(", 
                    RowBox[{"1", "-", "r"}], ")"}], "n"}], ",", "nU"}], 
                    "}"}]}], ",", "p"}], "]"}], "[", 
                 RowBox[{"[", "1", "]"}], "]"}], ",", "0"}], "]"}], ",", 
              "1"}], "]"}]}], "]"}], ",", "\[IndentingNewLine]", 
          RowBox[{"If", "[", 
           RowBox[{
            RowBox[{
             RowBox[{
              RowBox[{
               RowBox[{"d", "[", "mf", "]"}], "@@", 
               RowBox[{"{", 
                RowBox[{"t", ",", "mD", ",", "mH", ",", "sD", ",", "sH", ",", 
                 RowBox[{"r", " ", "n"}], ",", " ", 
                 RowBox[{
                  RowBox[{"(", 
                   RowBox[{"1", "-", "r"}], ")"}], "n"}]}], "}"}]}], 
              "\[Element]", "Reals"}], "&&", 
             RowBox[{
              RowBox[{
               RowBox[{"d", "[", "mf", "]"}], "@@", 
               RowBox[{"{", 
                RowBox[{"t", ",", "mD", ",", "mH", ",", "sD", ",", "sH", ",", 
                 RowBox[{"r", " ", "n"}], ",", " ", 
                 RowBox[{
                  RowBox[{"(", 
                   RowBox[{"1", "-", "r"}], ")"}], "n"}]}], "}"}]}], ">=", 
              "0"}]}], " ", ",", 
            RowBox[{"If", "[", 
             RowBox[{
              RowBox[{
               RowBox[{"mf", "\[Equal]", "dor"}], "||", " ", 
               RowBox[{"mf", "\[Equal]", "plr"}], "||", 
               RowBox[{"mf", "\[Equal]", "nlr"}]}], ",", 
              RowBox[{
               RowBox[{"d", "[", "mf", "]"}], "@@", 
               RowBox[{"{", 
                RowBox[{"t", ",", "mD", ",", "mH", ",", "sD", ",", "sH", ",", 
                 RowBox[{"r", " ", "n"}], ",", " ", 
                 RowBox[{
                  RowBox[{"(", 
                   RowBox[{"1", "-", "r"}], ")"}], "n"}]}], "}"}]}], ",", 
              RowBox[{"Min", "[", 
               RowBox[{
                RowBox[{
                 RowBox[{"d", "[", "mf", "]"}], "@@", 
                 RowBox[{"{", 
                  RowBox[{
                  "t", ",", "mD", ",", "mH", ",", "sD", ",", "sH", ",", 
                   RowBox[{"r", " ", "n"}], ",", " ", 
                   RowBox[{
                    RowBox[{"(", 
                    RowBox[{"1", "-", "r"}], ")"}], "n"}]}], "}"}]}], ",", 
                "1"}], "]"}], ",", 
              RowBox[{"Min", "[", 
               RowBox[{
                RowBox[{
                 RowBox[{"d", "[", "mf", "]"}], "@@", 
                 RowBox[{"{", 
                  RowBox[{
                  "t", ",", "mD", ",", "mH", ",", "sD", ",", "sH", ",", 
                   RowBox[{"r", " ", "n"}], ",", " ", 
                   RowBox[{
                    RowBox[{"(", 
                    RowBox[{"1", "-", "r"}], ")"}], "n"}]}], "}"}]}], ",", 
                "1"}], "]"}]}], "]"}], ",", "Indeterminate"}], "]"}], ",", 
          RowBox[{"If", "[", 
           RowBox[{
            RowBox[{
             RowBox[{"mf", "\[Equal]", "dor"}], "||", " ", 
             RowBox[{"mf", "\[Equal]", "plr"}], "||", 
             RowBox[{"mf", "\[Equal]", "nlr"}]}], ",", 
            RowBox[{"Max", "[", 
             RowBox[{
              RowBox[{
               RowBox[{"studentTCI", "[", 
                RowBox[{
                 RowBox[{
                  RowBox[{"d", "[", "mf", "]"}], "@@", 
                  RowBox[{"{", 
                   RowBox[{
                   "t", ",", "mD", ",", "mH", ",", "sD", ",", "sH", ",", 
                    RowBox[{"r", " ", "n"}], ",", " ", 
                    RowBox[{
                    RowBox[{"(", 
                    RowBox[{"1", "-", "r"}], ")"}], "n"}]}], "}"}]}], ",", 
                 RowBox[{
                  RowBox[{"c", "[", "mf", "]"}], "@@", 
                  RowBox[{"{", 
                   RowBox[{
                   "t", ",", "mD", ",", "mH", ",", "sD", ",", "sH", ",", "u", 
                    ",", 
                    RowBox[{"r", " ", "n"}], ",", " ", 
                    RowBox[{
                    RowBox[{"(", 
                    RowBox[{"1", "-", "r"}], ")"}], "n"}]}], "}"}]}], ",", 
                 RowBox[{
                  RowBox[{"df", "[", "mf", "]"}], "@@", 
                  RowBox[{"{", 
                   RowBox[{
                   "t", ",", "mD", ",", "mH", ",", "sD", ",", "sH", ",", "u", 
                    ",", 
                    RowBox[{"r", " ", "n"}], ",", " ", 
                    RowBox[{
                    RowBox[{"(", 
                    RowBox[{"1", "-", "r"}], ")"}], "n"}], ",", "nU"}], 
                   "}"}]}], ",", "p"}], "]"}], "[", 
               RowBox[{"[", "2", "]"}], "]"}], ",", "0"}], "]"}], ",", 
            RowBox[{"Min", "[", 
             RowBox[{
              RowBox[{"Max", "[", 
               RowBox[{
                RowBox[{
                 RowBox[{"studentTCI", "[", 
                  RowBox[{
                   RowBox[{
                    RowBox[{"d", "[", "mf", "]"}], "@@", 
                    RowBox[{"{", 
                    RowBox[{
                    "t", ",", "mD", ",", "mH", ",", "sD", ",", "sH", ",", 
                    RowBox[{"r", " ", "n"}], ",", " ", 
                    RowBox[{
                    RowBox[{"(", 
                    RowBox[{"1", "-", "r"}], ")"}], "n"}]}], "}"}]}], ",", 
                   RowBox[{
                    RowBox[{"c", "[", "mf", "]"}], "@@", 
                    RowBox[{"{", 
                    RowBox[{
                    "t", ",", "mD", ",", "mH", ",", "sD", ",", "sH", ",", "u",
                     ",", 
                    RowBox[{"r", " ", "n"}], ",", " ", 
                    RowBox[{
                    RowBox[{"(", 
                    RowBox[{"1", "-", "r"}], ")"}], "n"}]}], "}"}]}], ",", 
                   RowBox[{
                    RowBox[{"df", "[", "mf", "]"}], "@@", 
                    RowBox[{"{", 
                    RowBox[{
                    "t", ",", "mD", ",", "mH", ",", "sD", ",", "sH", ",", "u",
                     ",", 
                    RowBox[{"r", " ", "n"}], ",", " ", 
                    RowBox[{
                    RowBox[{"(", 
                    RowBox[{"1", "-", "r"}], ")"}], "n"}], ",", "nU"}], 
                    "}"}]}], ",", "p"}], "]"}], "[", 
                 RowBox[{"[", "2", "]"}], "]"}], ",", "0"}], "]"}], ",", 
              "1"}], "]"}], ",", 
            RowBox[{"Min", "[", 
             RowBox[{
              RowBox[{"Max", "[", 
               RowBox[{
                RowBox[{
                 RowBox[{"studentTCI", "[", 
                  RowBox[{
                   RowBox[{
                    RowBox[{"d", "[", "mf", "]"}], "@@", 
                    RowBox[{"{", 
                    RowBox[{
                    "t", ",", "mD", ",", "mH", ",", "sD", ",", "sH", ",", 
                    RowBox[{"r", " ", "n"}], ",", " ", 
                    RowBox[{
                    RowBox[{"(", 
                    RowBox[{"1", "-", "r"}], ")"}], "n"}]}], "}"}]}], ",", 
                   RowBox[{
                    RowBox[{"c", "[", "mf", "]"}], "@@", 
                    RowBox[{"{", 
                    RowBox[{
                    "t", ",", "mD", ",", "mH", ",", "sD", ",", "sH", ",", "u",
                     ",", 
                    RowBox[{"r", " ", "n"}], ",", " ", 
                    RowBox[{
                    RowBox[{"(", 
                    RowBox[{"1", "-", "r"}], ")"}], "n"}]}], "}"}]}], ",", 
                   RowBox[{
                    RowBox[{"df", "[", "mf", "]"}], "@@", 
                    RowBox[{"{", 
                    RowBox[{
                    "t", ",", "mD", ",", "mH", ",", "sD", ",", "sH", ",", "u",
                     ",", 
                    RowBox[{"r", " ", "n"}], ",", " ", 
                    RowBox[{
                    RowBox[{"(", 
                    RowBox[{"1", "-", "r"}], ")"}], "n"}], ",", "nU"}], 
                    "}"}]}], ",", "p"}], "]"}], "[", 
                 RowBox[{"[", "2", "]"}], "]"}], ",", "0"}], "]"}], ",", 
              "1"}], "]"}]}], "]"}]}], "}"}], ",", 
        RowBox[{"{", 
         RowBox[{"n", ",", 
          RowBox[{"Max", "[", 
           RowBox[{
            RowBox[{"Ceiling", "[", 
             RowBox[{"2", "/", "r"}], "]"}], ",", 
            RowBox[{"Ceiling", "[", 
             RowBox[{"2", "/", 
              RowBox[{"(", 
               RowBox[{"1", "-", "r"}], ")"}]}], "]"}], ",", "20"}], "]"}], 
          ",", 
          RowBox[{"Switch", "[", 
           RowBox[{"pr", ",", "True", ",", 
            RowBox[{"Max", "[", 
             RowBox[{
              RowBox[{"10", " ", 
               RowBox[{"Ceiling", "[", 
                RowBox[{"2", "/", "r"}], "]"}]}], ",", 
              RowBox[{"10", " ", 
               RowBox[{"Ceiling", "[", 
                RowBox[{"2", "/", 
                 RowBox[{"(", 
                  RowBox[{"1", "-", "r"}], ")"}]}], "]"}]}], ",", "10000"}], 
             "]"}], ",", "False", ",", 
            RowBox[{"Max", "[", 
             RowBox[{
              RowBox[{"5", 
               RowBox[{"Ceiling", "[", 
                RowBox[{"2", "/", "r"}], "]"}]}], ",", 
              RowBox[{"5", 
               RowBox[{"Ceiling", "[", 
                RowBox[{"2", "/", 
                 RowBox[{"(", 
                  RowBox[{"1", "-", "r"}], ")"}]}], "]"}]}], ",", "5000"}], 
             "]"}]}], "]"}]}], "}"}], ",", 
        RowBox[{"Exclusions", "\[Rule]", "\"\<Singularities\>\""}], ",", 
        RowBox[{"AspectRatio", "\[Rule]", "1"}], ",", 
        RowBox[{"AxesLabel", "\[Rule]", 
         RowBox[{"{", 
          RowBox[{"\"\<n\>\"", ",", 
           RowBox[{"txt", "[", "mf", "]"}]}], "}"}]}], ",", 
        RowBox[{"PlotStyle", "\[Rule]", 
         RowBox[{"{", 
          RowBox[{
           RowBox[{"ColorData", "[", 
            RowBox[{"\"\<HTML\>\"", ",", "\"\<SlateBlue\>\""}], "]"}], ",", 
           " ", 
           RowBox[{"{", 
            RowBox[{
             RowBox[{"RGBColor", "[", 
              RowBox[{"1", ",", ".47", ",", "0"}], "]"}], ",", "Thick"}], 
            "}"}], ",", 
           RowBox[{"ColorData", "[", 
            RowBox[{"\"\<HTML\>\"", ",", "\"\<Green\>\""}], "]"}]}], "}"}]}], 
        ",", 
        RowBox[{"PlotLegends", "\[Rule]", 
         RowBox[{"Placed", "[", 
          RowBox[{
           RowBox[{"{", 
            RowBox[{
            "\"\<lower bound\>\"", ",", "\"\<point estimation\>\"", ",", 
             "\"\<upper bound\>\""}], "}"}], ",", "Bottom"}], "]"}]}], ",", 
        " ", 
        RowBox[{"ImageSize", "\[Rule]", "Automatic"}]}], "]"}], "]"}], ",", 
     " ", 
     RowBox[{"Column", "[", 
      RowBox[{
       RowBox[{"{", 
        RowBox[{
         RowBox[{
          RowBox[{"ToString", "[", 
           RowBox[{"NumberForm", "[", 
            RowBox[{
             RowBox[{"N", "[", 
              RowBox[{"100", " ", "p"}], "]"}], ",", 
             RowBox[{"{", 
              RowBox[{"4", ",", "2"}], "}"}]}], "]"}], "]"}], "<>", 
          "\"\< % confidence intervals of \>\"", "<>", 
          RowBox[{"ltxt", "[", "mf", "]"}], "<>", "\"\< (\>\"", "<>", 
          RowBox[{"txt", "[", "mf", "]"}], "<>", "\"\<)\>\""}], ",", 
         "\"\<versus total population sample size (n) curves\>\""}], "}"}], 
       ",", "Center"}], "]"}], ",", "Top"}], "]"}]}]}], "\n", 
 RowBox[{
  RowBox[{"pciu", "[", 
   RowBox[{
   "p_", ",", "mf_", ",", "t_", ",", "mD_", ",", "mH_", ",", "sD_", ",", 
    "sH_", ",", "nD_", ",", "nH_", ",", "nU_", ",", "pr_"}], "]"}], ":=", 
  RowBox[{"Text", "@", 
   RowBox[{"Labeled", "[", 
    RowBox[{
     RowBox[{"Quiet", "[", 
      RowBox[{"Plot", "[", 
       RowBox[{
        RowBox[{"{", 
         RowBox[{
          RowBox[{"If", "[", 
           RowBox[{
            RowBox[{
             RowBox[{"mf", "\[Equal]", "dor"}], "||", " ", 
             RowBox[{"mf", "\[Equal]", "plr"}], "||", 
             RowBox[{"mf", "\[Equal]", "nlr"}]}], ",", 
            RowBox[{"Max", "[", 
             RowBox[{
              RowBox[{
               RowBox[{"studentTCI", "[", 
                RowBox[{
                 RowBox[{
                  RowBox[{"d", "[", "mf", "]"}], "@@", 
                  RowBox[{"{", 
                   RowBox[{
                   "t", ",", "mD", ",", "mH", ",", "sD", ",", "sH", ",", "nD",
                     ",", "nH"}], "}"}]}], ",", 
                 RowBox[{
                  RowBox[{"c", "[", "mf", "]"}], "@@", 
                  RowBox[{"{", 
                   RowBox[{
                   "t", ",", "mD", ",", "mH", ",", "sD", ",", "sH", ",", "u", 
                    ",", "nD", ",", "nH"}], "}"}]}], ",", 
                 RowBox[{
                  RowBox[{"df", "[", "mf", "]"}], "@@", 
                  RowBox[{"{", 
                   RowBox[{
                   "t", ",", "mD", ",", "mH", ",", "sD", ",", "sH", ",", "u", 
                    ",", "nD", ",", "nH", ",", "nU"}], "}"}]}], ",", "p"}], 
                "]"}], "[", 
               RowBox[{"[", "1", "]"}], "]"}], ",", "0"}], "]"}], ",", 
            RowBox[{"Min", "[", 
             RowBox[{
              RowBox[{"Max", "[", 
               RowBox[{
                RowBox[{
                 RowBox[{"studentTCI", "[", 
                  RowBox[{
                   RowBox[{
                    RowBox[{"d", "[", "mf", "]"}], "@@", 
                    RowBox[{"{", 
                    RowBox[{
                    "t", ",", "mD", ",", "mH", ",", "sD", ",", "sH", ",", 
                    "nD", ",", "nH"}], "}"}]}], ",", 
                   RowBox[{
                    RowBox[{"c", "[", "mf", "]"}], "@@", 
                    RowBox[{"{", 
                    RowBox[{
                    "t", ",", "mD", ",", "mH", ",", "sD", ",", "sH", ",", "u",
                     ",", "nD", ",", "nH"}], "}"}]}], ",", 
                   RowBox[{
                    RowBox[{"df", "[", "mf", "]"}], "@@", 
                    RowBox[{"{", 
                    RowBox[{
                    "t", ",", "mD", ",", "mH", ",", "sD", ",", "sH", ",", "u",
                     ",", "nD", ",", "nH", ",", "nU"}], "}"}]}], ",", "p"}], 
                  "]"}], "[", 
                 RowBox[{"[", "1", "]"}], "]"}], ",", "0"}], "]"}], ",", 
              "1"}], "]"}], ",", 
            RowBox[{"Min", "[", 
             RowBox[{
              RowBox[{"Max", "[", 
               RowBox[{
                RowBox[{
                 RowBox[{"studentTCI", "[", 
                  RowBox[{
                   RowBox[{
                    RowBox[{"d", "[", "mf", "]"}], "@@", 
                    RowBox[{"{", 
                    RowBox[{
                    "t", ",", "mD", ",", "mH", ",", "sD", ",", "sH", ",", 
                    "nD", ",", "nH"}], "}"}]}], ",", 
                   RowBox[{
                    RowBox[{"c", "[", "mf", "]"}], "@@", 
                    RowBox[{"{", 
                    RowBox[{
                    "t", ",", "mD", ",", "mH", ",", "sD", ",", "sH", ",", "u",
                     ",", "nD", ",", "nH"}], "}"}]}], ",", 
                   RowBox[{
                    RowBox[{"df", "[", "mf", "]"}], "@@", 
                    RowBox[{"{", 
                    RowBox[{
                    "t", ",", "mD", ",", "mH", ",", "sD", ",", "sH", ",", "u",
                     ",", "nD", ",", "nH", ",", "nU"}], "}"}]}], ",", "p"}], 
                  "]"}], "[", 
                 RowBox[{"[", "1", "]"}], "]"}], ",", "0"}], "]"}], ",", 
              "1"}], "]"}]}], "]"}], ",", "\[IndentingNewLine]", 
          RowBox[{"If", "[", 
           RowBox[{
            RowBox[{
             RowBox[{
              RowBox[{
               RowBox[{"d", "[", "mf", "]"}], "@@", 
               RowBox[{"{", 
                RowBox[{
                "t", ",", "mD", ",", "mH", ",", "sD", ",", "sH", ",", "nD", 
                 ",", "nH"}], "}"}]}], "\[Element]", "Reals"}], "&&", 
             RowBox[{
              RowBox[{
               RowBox[{"d", "[", "mf", "]"}], "@@", 
               RowBox[{"{", 
                RowBox[{
                "t", ",", "mD", ",", "mH", ",", "sD", ",", "sH", ",", "nD", 
                 ",", "nH"}], "}"}]}], ">=", "0"}]}], " ", ",", 
            RowBox[{"If", "[", 
             RowBox[{
              RowBox[{
               RowBox[{"mf", "\[Equal]", "dor"}], "||", " ", 
               RowBox[{"mf", "\[Equal]", "plr"}], "||", 
               RowBox[{"mf", "\[Equal]", "nlr"}]}], ",", 
              RowBox[{
               RowBox[{"d", "[", "mf", "]"}], "@@", 
               RowBox[{"{", 
                RowBox[{
                "t", ",", "mD", ",", "mH", ",", "sD", ",", "sH", ",", "nD", 
                 ",", "nH"}], "}"}]}], ",", 
              RowBox[{"Min", "[", 
               RowBox[{
                RowBox[{
                 RowBox[{"d", "[", "mf", "]"}], "@@", 
                 RowBox[{"{", 
                  RowBox[{
                  "t", ",", "mD", ",", "mH", ",", "sD", ",", "sH", ",", "nD", 
                   ",", "nH"}], "}"}]}], ",", "1"}], "]"}], ",", 
              RowBox[{"Min", "[", 
               RowBox[{
                RowBox[{
                 RowBox[{"d", "[", "mf", "]"}], "@@", 
                 RowBox[{"{", 
                  RowBox[{
                  "t", ",", "mD", ",", "mH", ",", "sD", ",", "sH", ",", "nD", 
                   ",", "nH"}], "}"}]}], ",", "1"}], "]"}]}], "]"}], ",", 
            "Indeterminate"}], "]"}], ",", 
          RowBox[{"If", "[", 
           RowBox[{
            RowBox[{
             RowBox[{"mf", "\[Equal]", "dor"}], "||", " ", 
             RowBox[{"mf", "\[Equal]", "plr"}], "||", 
             RowBox[{"mf", "\[Equal]", "nlr"}]}], ",", 
            RowBox[{"Max", "[", 
             RowBox[{
              RowBox[{
               RowBox[{"studentTCI", "[", 
                RowBox[{
                 RowBox[{
                  RowBox[{"d", "[", "mf", "]"}], "@@", 
                  RowBox[{"{", 
                   RowBox[{
                   "t", ",", "mD", ",", "mH", ",", "sD", ",", "sH", ",", "nD",
                     ",", "nH"}], "}"}]}], ",", 
                 RowBox[{
                  RowBox[{"c", "[", "mf", "]"}], "@@", 
                  RowBox[{"{", 
                   RowBox[{
                   "t", ",", "mD", ",", "mH", ",", "sD", ",", "sH", ",", "u", 
                    ",", "nD", ",", "nH"}], "}"}]}], ",", 
                 RowBox[{
                  RowBox[{"df", "[", "mf", "]"}], "@@", 
                  RowBox[{"{", 
                   RowBox[{
                   "t", ",", "mD", ",", "mH", ",", "sD", ",", "sH", ",", "u", 
                    ",", "nD", ",", "nH", ",", "nU"}], "}"}]}], ",", "p"}], 
                "]"}], "[", 
               RowBox[{"[", "2", "]"}], "]"}], ",", "0"}], "]"}], ",", 
            RowBox[{"Min", "[", 
             RowBox[{
              RowBox[{"Max", "[", 
               RowBox[{
                RowBox[{
                 RowBox[{"studentTCI", "[", 
                  RowBox[{
                   RowBox[{
                    RowBox[{"d", "[", "mf", "]"}], "@@", 
                    RowBox[{"{", 
                    RowBox[{
                    "t", ",", "mD", ",", "mH", ",", "sD", ",", "sH", ",", 
                    "nD", ",", "nH"}], "}"}]}], ",", 
                   RowBox[{
                    RowBox[{"c", "[", "mf", "]"}], "@@", 
                    RowBox[{"{", 
                    RowBox[{
                    "t", ",", "mD", ",", "mH", ",", "sD", ",", "sH", ",", "u",
                     ",", "nD", ",", "nH"}], "}"}]}], ",", 
                   RowBox[{
                    RowBox[{"df", "[", "mf", "]"}], "@@", 
                    RowBox[{"{", 
                    RowBox[{
                    "t", ",", "mD", ",", "mH", ",", "sD", ",", "sH", ",", "u",
                     ",", "nD", ",", "nH", ",", "nU"}], "}"}]}], ",", "p"}], 
                  "]"}], "[", 
                 RowBox[{"[", "2", "]"}], "]"}], ",", "0"}], "]"}], ",", 
              "1"}], "]"}], ",", 
            RowBox[{"Min", "[", 
             RowBox[{
              RowBox[{"Max", "[", 
               RowBox[{
                RowBox[{
                 RowBox[{"studentTCI", "[", 
                  RowBox[{
                   RowBox[{
                    RowBox[{"d", "[", "mf", "]"}], "@@", 
                    RowBox[{"{", 
                    RowBox[{
                    "t", ",", "mD", ",", "mH", ",", "sD", ",", "sH", ",", 
                    "nD", ",", "nH"}], "}"}]}], ",", 
                   RowBox[{
                    RowBox[{"c", "[", "mf", "]"}], "@@", 
                    RowBox[{"{", 
                    RowBox[{
                    "t", ",", "mD", ",", "mH", ",", "sD", ",", "sH", ",", "u",
                     ",", "nD", ",", "nH"}], "}"}]}], ",", 
                   RowBox[{
                    RowBox[{"df", "[", "mf", "]"}], "@@", 
                    RowBox[{"{", 
                    RowBox[{
                    "t", ",", "mD", ",", "mH", ",", "sD", ",", "sH", ",", "u",
                     ",", "nD", ",", "nH", ",", "nU"}], "}"}]}], ",", "p"}], 
                  "]"}], "[", 
                 RowBox[{"[", "2", "]"}], "]"}], ",", "0"}], "]"}], ",", 
              "1"}], "]"}]}], "]"}]}], "}"}], ",", 
        RowBox[{"{", 
         RowBox[{"u", ",", "0", ",", 
          RowBox[{"Switch", "[", 
           RowBox[{"pr", ",", "True", ",", 
            RowBox[{"0.5", "sH"}], ",", "False", ",", 
            RowBox[{"0.15", " ", "sH"}]}], "]"}]}], "}"}], ",", 
        RowBox[{"Exclusions", "\[Rule]", "\"\<Singularities\>\""}], ",", 
        RowBox[{"AspectRatio", "\[Rule]", "1"}], ",", 
        RowBox[{"AxesLabel", "\[Rule]", 
         RowBox[{"{", 
          RowBox[{"\"\<\!\(\*SubscriptBox[\(u\), \(m\)]\)\>\"", ",", 
           RowBox[{"txt", "[", "mf", "]"}]}], "}"}]}], ",", 
        RowBox[{"PlotStyle", "\[Rule]", 
         RowBox[{"{", 
          RowBox[{
           RowBox[{"ColorData", "[", 
            RowBox[{"\"\<HTML\>\"", ",", "\"\<SlateBlue\>\""}], "]"}], ",", 
           " ", 
           RowBox[{"{", 
            RowBox[{
             RowBox[{"RGBColor", "[", 
              RowBox[{"1", ",", ".47", ",", "0"}], "]"}], ",", "Thick"}], 
            "}"}], ",", 
           RowBox[{"ColorData", "[", 
            RowBox[{"\"\<HTML\>\"", ",", "\"\<Green\>\""}], "]"}]}], "}"}]}], 
        ",", 
        RowBox[{"PlotLegends", "\[Rule]", 
         RowBox[{"Placed", "[", 
          RowBox[{
           RowBox[{"{", 
            RowBox[{
            "\"\<lower bound\>\"", ",", "\"\<point estimation\>\"", ",", 
             "\"\<upper bound\>\""}], "}"}], ",", "Bottom"}], "]"}]}], ",", 
        " ", 
        RowBox[{"ImageSize", "\[Rule]", "Automatic"}]}], "]"}], "]"}], ",", 
     " ", 
     RowBox[{"Column", "[", 
      RowBox[{
       RowBox[{"{", 
        RowBox[{
         RowBox[{
          RowBox[{"ToString", "[", 
           RowBox[{"NumberForm", "[", 
            RowBox[{
             RowBox[{"N", "[", 
              RowBox[{"100", " ", "p"}], "]"}], ",", 
             RowBox[{"{", 
              RowBox[{"4", ",", "2"}], "}"}]}], "]"}], "]"}], "<>", 
          "\"\< % confidence intervals of \>\"", "<>", 
          RowBox[{"ltxt", "[", "mf", "]"}], "<>", "\"\< (\>\"", "<>", 
          RowBox[{"txt", "[", "mf", "]"}], "<>", "\"\<)\>\""}], ",", 
         "\"\<versus measurement uncertainty (\!\(\*SubscriptBox[\(u\), \
\(m\)]\)) curves\>\""}], "}"}], ",", "Center"}], "]"}], ",", "Top"}], 
    "]"}]}]}], "\n", 
 RowBox[{
  RowBox[{"tru", "[", 
   RowBox[{
   "t_", ",", "mD_", ",", "mH_", ",", "sD_", ",", "sH_", ",", "u_", ",", 
    "nD_", ",", "nH_"}], "]"}], ":=", "\[IndentingNewLine]", 
  RowBox[{"Text", "@", 
   RowBox[{"Grid", "[", 
    RowBox[{
     RowBox[{"Quiet", "[", 
      RowBox[{"Transpose", "[", "\[IndentingNewLine]", 
       RowBox[{"{", 
        RowBox[{
         RowBox[{"{", 
          RowBox[{
           RowBox[{"Style", "[", 
            RowBox[{
            "\"\<diagnostic accuracy measures: relative standard \
uncertainties\>\"", ",", "Bold"}], "]"}], ",", 
           RowBox[{"Style", "[", 
            RowBox[{"\"\<diagnostic accuracy measures\>\"", ",", "Bold"}], 
            "]"}], ",", "\"\<sensitivity\>\"", ",", "\"\<specificity\>\"", 
           ",", "\"\<overall diagnostic accuracy\>\"", ",", 
           "\"\<positive predictive value\>\"", ",", " ", 
           "\"\<negative predictive value\>\"", ",", " ", 
           "\"\<diagnostic odds ratio\>\"", ",", " ", 
           "\"\<likelihood ratio for a positive result\>\"", ",", 
           "\"\<likelihood ratio for a negative result\>\"", ",", 
           "\"\<Youden's index\>\"", ",", "\"\<Euclidean distance\>\"", ",", 
           "\"\<concordance probability\>\""}], "}"}], ",", 
         "\[IndentingNewLine]", 
         RowBox[{"{", 
          RowBox[{
          "SpanFromLeft", ",", "SpanFromLeft", ",", "\"\<Se\>\"", ",", 
           "\"\<Sp\>\"", ",", "\"\<ODA\>\"", ",", "\"\<PPV\>\"", ",", " ", 
           "\"\<NPV\>\"", ",", " ", "\"\<DOR\>\"", ",", " ", "\"\<LR+\>\"", 
           ",", "\"\<LR-\>\"", ",", "\"\<J\>\"", ",", "\"\<ED\>\"", ",", 
           "\"\<CZ\>\""}], "}"}], ",", "\[IndentingNewLine]", 
         RowBox[{"{", 
          RowBox[{"SpanFromLeft", ",", "\[IndentingNewLine]", 
           RowBox[{"Style", "[", 
            RowBox[{"\"\<combined\>\"", ",", "Bold"}], "]"}], ",", 
           "\[IndentingNewLine]", 
           RowBox[{"NumberForm", "[", 
            RowBox[{
             RowBox[{"N", "@", 
              RowBox[{
               RowBox[{"mru", "[", 
                RowBox[{
                "t", ",", "sns", ",", "mD", ",", "mH", ",", "sD", ",", "sH", 
                 ",", "u", ",", "nD", ",", "nH"}], "]"}], "[", 
               RowBox[{"[", "1", "]"}], "]"}]}], ",", 
             RowBox[{"{", 
              RowBox[{"10", ",", "6"}], "}"}]}], "]"}], ",", 
           "\[IndentingNewLine]", 
           RowBox[{"NumberForm", "[", 
            RowBox[{
             RowBox[{"N", "@", 
              RowBox[{
               RowBox[{"mru", "[", 
                RowBox[{
                "t", ",", "spc", ",", "mD", ",", "mH", ",", "sD", ",", "sH", 
                 ",", "u", ",", "nD", ",", "nH"}], "]"}], "[", 
               RowBox[{"[", "1", "]"}], "]"}]}], ",", 
             RowBox[{"{", 
              RowBox[{"10", ",", "6"}], "}"}]}], "]"}], ",", 
           "\[IndentingNewLine]", 
           RowBox[{"NumberForm", "[", 
            RowBox[{
             RowBox[{"N", "@", 
              RowBox[{
               RowBox[{"mru", "[", 
                RowBox[{
                "t", ",", "oda", ",", "mD", ",", "mH", ",", "sD", ",", "sH", 
                 ",", "u", ",", "nD", ",", "nH"}], "]"}], "[", 
               RowBox[{"[", "1", "]"}], "]"}]}], ",", 
             RowBox[{"{", 
              RowBox[{"10", ",", "6"}], "}"}]}], "]"}], ",", 
           "\[IndentingNewLine]", 
           RowBox[{"NumberForm", "[", 
            RowBox[{
             RowBox[{"N", "@", 
              RowBox[{
               RowBox[{"mru", "[", 
                RowBox[{
                "t", ",", "ppv", ",", "mD", ",", "mH", ",", "sD", ",", "sH", 
                 ",", "u", ",", "nD", ",", "nH"}], "]"}], "[", 
               RowBox[{"[", "1", "]"}], "]"}]}], ",", 
             RowBox[{"{", 
              RowBox[{"10", ",", "6"}], "}"}]}], "]"}], ",", 
           "\[IndentingNewLine]", 
           RowBox[{"NumberForm", "[", 
            RowBox[{
             RowBox[{"N", "@", 
              RowBox[{
               RowBox[{"mru", "[", 
                RowBox[{
                "t", ",", "npv", ",", "mD", ",", "mH", ",", "sD", ",", "sH", 
                 ",", "u", ",", "nD", ",", "nH"}], "]"}], "[", 
               RowBox[{"[", "1", "]"}], "]"}]}], ",", 
             RowBox[{"{", 
              RowBox[{"10", ",", "6"}], "}"}]}], "]"}], ",", 
           "\[IndentingNewLine]", 
           RowBox[{"NumberForm", "[", 
            RowBox[{
             RowBox[{"N", "@", 
              RowBox[{
               RowBox[{"mru", "[", 
                RowBox[{
                "t", ",", "dor", ",", "mD", ",", "mH", ",", "sD", ",", "sH", 
                 ",", "u", ",", "nD", ",", "nH"}], "]"}], "[", 
               RowBox[{"[", "1", "]"}], "]"}]}], ",", 
             RowBox[{"{", 
              RowBox[{"10", ",", "6"}], "}"}]}], "]"}], ",", 
           "\[IndentingNewLine]", 
           RowBox[{"NumberForm", "[", 
            RowBox[{
             RowBox[{"N", "@", 
              RowBox[{
               RowBox[{"mru", "[", 
                RowBox[{
                "t", ",", "plr", ",", "mD", ",", "mH", ",", "sD", ",", "sH", 
                 ",", "u", ",", "nD", ",", "nH"}], "]"}], "[", 
               RowBox[{"[", "1", "]"}], "]"}]}], ",", 
             RowBox[{"{", 
              RowBox[{"10", ",", "6"}], "}"}]}], "]"}], ",", 
           "\[IndentingNewLine]", 
           RowBox[{"NumberForm", "[", 
            RowBox[{
             RowBox[{"N", "@", 
              RowBox[{
               RowBox[{"mru", "[", 
                RowBox[{
                "t", ",", "nlr", ",", "mD", ",", "mH", ",", "sD", ",", "sH", 
                 ",", "u", ",", "nD", ",", "nH"}], "]"}], "[", 
               RowBox[{"[", "1", "]"}], "]"}]}], ",", 
             RowBox[{"{", 
              RowBox[{"10", ",", "6"}], "}"}]}], "]"}], ",", 
           "\[IndentingNewLine]", 
           RowBox[{"NumberForm", "[", 
            RowBox[{
             RowBox[{"N", "@", 
              RowBox[{
               RowBox[{"mru", "[", 
                RowBox[{
                "t", ",", "yi", ",", "mD", ",", "mH", ",", "sD", ",", "sH", 
                 ",", "u", ",", "nD", ",", "nH"}], "]"}], "[", 
               RowBox[{"[", "1", "]"}], "]"}]}], ",", 
             RowBox[{"{", 
              RowBox[{"10", ",", "6"}], "}"}]}], "]"}], ",", 
           "\[IndentingNewLine]", 
           RowBox[{"NumberForm", "[", 
            RowBox[{
             RowBox[{"N", "@", 
              RowBox[{
               RowBox[{"mru", "[", 
                RowBox[{
                "t", ",", "ed", ",", "mD", ",", "mH", ",", "sD", ",", "sH", 
                 ",", "u", ",", "nD", ",", "nH"}], "]"}], "[", 
               RowBox[{"[", "1", "]"}], "]"}]}], ",", 
             RowBox[{"{", 
              RowBox[{"10", ",", "6"}], "}"}]}], "]"}], ",", 
           "\[IndentingNewLine]", 
           RowBox[{"NumberForm", "[", 
            RowBox[{
             RowBox[{"N", "@", 
              RowBox[{
               RowBox[{"mru", "[", 
                RowBox[{
                "t", ",", "cz", ",", "mD", ",", "mH", ",", "sD", ",", "sH", 
                 ",", "u", ",", "nD", ",", "nH"}], "]"}], "[", 
               RowBox[{"[", "1", "]"}], "]"}]}], ",", 
             RowBox[{"{", 
              RowBox[{"10", ",", "6"}], "}"}]}], "]"}]}], "}"}], ",", 
         "\[IndentingNewLine]", 
         RowBox[{"{", 
          RowBox[{"SpanFromLeft", ",", "\[IndentingNewLine]", 
           RowBox[{"Style", "[", 
            RowBox[{"\"\<measurement\>\"", ",", "Bold"}], "]"}], ",", 
           "\[IndentingNewLine]", 
           RowBox[{"NumberForm", "[", 
            RowBox[{
             RowBox[{"N", "@", 
              RowBox[{
               RowBox[{"mru", "[", 
                RowBox[{
                "t", ",", "sns", ",", "mD", ",", "mH", ",", "sD", ",", "sH", 
                 ",", "u", ",", "nD", ",", "nH"}], "]"}], "[", 
               RowBox[{"[", "2", "]"}], "]"}]}], ",", 
             RowBox[{"{", 
              RowBox[{"10", ",", "6"}], "}"}]}], "]"}], ",", 
           "\[IndentingNewLine]", 
           RowBox[{"NumberForm", "[", 
            RowBox[{
             RowBox[{"N", "@", 
              RowBox[{
               RowBox[{"mru", "[", 
                RowBox[{
                "t", ",", "spc", ",", "mD", ",", "mH", ",", "sD", ",", "sH", 
                 ",", "u", ",", "nD", ",", "nH"}], "]"}], "[", 
               RowBox[{"[", "2", "]"}], "]"}]}], ",", 
             RowBox[{"{", 
              RowBox[{"10", ",", "6"}], "}"}]}], "]"}], ",", 
           "\[IndentingNewLine]", 
           RowBox[{"NumberForm", "[", 
            RowBox[{
             RowBox[{"N", "@", 
              RowBox[{
               RowBox[{"mru", "[", 
                RowBox[{
                "t", ",", "oda", ",", "mD", ",", "mH", ",", "sD", ",", "sH", 
                 ",", "u", ",", "nD", ",", "nH"}], "]"}], "[", 
               RowBox[{"[", "2", "]"}], "]"}]}], ",", 
             RowBox[{"{", 
              RowBox[{"10", ",", "6"}], "}"}]}], "]"}], ",", 
           "\[IndentingNewLine]", 
           RowBox[{"NumberForm", "[", 
            RowBox[{
             RowBox[{"N", "@", 
              RowBox[{
               RowBox[{"mru", "[", 
                RowBox[{
                "t", ",", "ppv", ",", "mD", ",", "mH", ",", "sD", ",", "sH", 
                 ",", "u", ",", "nD", ",", "nH"}], "]"}], "[", 
               RowBox[{"[", "2", "]"}], "]"}]}], ",", 
             RowBox[{"{", 
              RowBox[{"10", ",", "6"}], "}"}]}], "]"}], ",", 
           "\[IndentingNewLine]", 
           RowBox[{"NumberForm", "[", 
            RowBox[{
             RowBox[{"N", "@", 
              RowBox[{
               RowBox[{"mru", "[", 
                RowBox[{
                "t", ",", "npv", ",", "mD", ",", "mH", ",", "sD", ",", "sH", 
                 ",", "u", ",", "nD", ",", "nH"}], "]"}], "[", 
               RowBox[{"[", "2", "]"}], "]"}]}], ",", 
             RowBox[{"{", 
              RowBox[{"10", ",", "6"}], "}"}]}], "]"}], ",", 
           "\[IndentingNewLine]", 
           RowBox[{"NumberForm", "[", 
            RowBox[{
             RowBox[{"N", "@", 
              RowBox[{
               RowBox[{"mru", "[", 
                RowBox[{
                "t", ",", "dor", ",", "mD", ",", "mH", ",", "sD", ",", "sH", 
                 ",", "u", ",", "nD", ",", "nH"}], "]"}], "[", 
               RowBox[{"[", "2", "]"}], "]"}]}], ",", 
             RowBox[{"{", 
              RowBox[{"10", ",", "6"}], "}"}]}], "]"}], ",", 
           "\[IndentingNewLine]", 
           RowBox[{"NumberForm", "[", 
            RowBox[{
             RowBox[{"N", "@", 
              RowBox[{
               RowBox[{"mru", "[", 
                RowBox[{
                "t", ",", "plr", ",", "mD", ",", "mH", ",", "sD", ",", "sH", 
                 ",", "u", ",", "nD", ",", "nH"}], "]"}], "[", 
               RowBox[{"[", "2", "]"}], "]"}]}], ",", 
             RowBox[{"{", 
              RowBox[{"10", ",", "6"}], "}"}]}], "]"}], ",", 
           "\[IndentingNewLine]", 
           RowBox[{"NumberForm", "[", 
            RowBox[{
             RowBox[{"N", "@", 
              RowBox[{
               RowBox[{"mru", "[", 
                RowBox[{
                "t", ",", "nlr", ",", "mD", ",", "mH", ",", "sD", ",", "sH", 
                 ",", "u", ",", "nD", ",", "nH"}], "]"}], "[", 
               RowBox[{"[", "2", "]"}], "]"}]}], ",", 
             RowBox[{"{", 
              RowBox[{"10", ",", "6"}], "}"}]}], "]"}], ",", 
           "\[IndentingNewLine]", 
           RowBox[{"NumberForm", "[", 
            RowBox[{
             RowBox[{"N", "@", 
              RowBox[{
               RowBox[{"mru", "[", 
                RowBox[{
                "t", ",", "yi", ",", "mD", ",", "mH", ",", "sD", ",", "sH", 
                 ",", "u", ",", "nD", ",", "nH"}], "]"}], "[", 
               RowBox[{"[", "2", "]"}], "]"}]}], ",", 
             RowBox[{"{", 
              RowBox[{"10", ",", "6"}], "}"}]}], "]"}], ",", 
           "\[IndentingNewLine]", 
           RowBox[{"NumberForm", "[", 
            RowBox[{
             RowBox[{"N", "@", 
              RowBox[{
               RowBox[{"mru", "[", 
                RowBox[{
                "t", ",", "ed", ",", "mD", ",", "mH", ",", "sD", ",", "sH", 
                 ",", "u", ",", "nD", ",", "nH"}], "]"}], "[", 
               RowBox[{"[", "2", "]"}], "]"}]}], ",", 
             RowBox[{"{", 
              RowBox[{"10", ",", "6"}], "}"}]}], "]"}], ",", 
           "\[IndentingNewLine]", 
           RowBox[{"NumberForm", "[", 
            RowBox[{
             RowBox[{"N", "@", 
              RowBox[{
               RowBox[{"mru", "[", 
                RowBox[{
                "t", ",", "cz", ",", "mD", ",", "mH", ",", "sD", ",", "sH", 
                 ",", "u", ",", "nD", ",", "nH"}], "]"}], "[", 
               RowBox[{"[", "2", "]"}], "]"}]}], ",", 
             RowBox[{"{", 
              RowBox[{"10", ",", "6"}], "}"}]}], "]"}]}], "}"}], ",", 
         "\[IndentingNewLine]", 
         RowBox[{"{", 
          RowBox[{"SpanFromLeft", ",", "\[IndentingNewLine]", 
           RowBox[{"Style", "[", 
            RowBox[{"\"\<sampling\>\"", ",", "Bold"}], "]"}], ",", 
           "\[IndentingNewLine]", 
           RowBox[{"NumberForm", "[", 
            RowBox[{
             RowBox[{"N", "@", 
              RowBox[{
               RowBox[{"mru", "[", 
                RowBox[{
                "t", ",", "sns", ",", "mD", ",", "mH", ",", "sD", ",", "sH", 
                 ",", "u", ",", "nD", ",", "nH"}], "]"}], "[", 
               RowBox[{"[", "3", "]"}], "]"}]}], ",", 
             RowBox[{"{", 
              RowBox[{"10", ",", "6"}], "}"}]}], "]"}], ",", 
           "\[IndentingNewLine]", 
           RowBox[{"NumberForm", "[", 
            RowBox[{
             RowBox[{"N", "@", 
              RowBox[{
               RowBox[{"mru", "[", 
                RowBox[{
                "t", ",", "spc", ",", "mD", ",", "mH", ",", "sD", ",", "sH", 
                 ",", "u", ",", "nD", ",", "nH"}], "]"}], "[", 
               RowBox[{"[", "3", "]"}], "]"}]}], ",", 
             RowBox[{"{", 
              RowBox[{"10", ",", "6"}], "}"}]}], "]"}], ",", 
           "\[IndentingNewLine]", 
           RowBox[{"NumberForm", "[", 
            RowBox[{
             RowBox[{"N", "@", 
              RowBox[{
               RowBox[{"mru", "[", 
                RowBox[{
                "t", ",", "oda", ",", "mD", ",", "mH", ",", "sD", ",", "sH", 
                 ",", "u", ",", "nD", ",", "nH"}], "]"}], "[", 
               RowBox[{"[", "3", "]"}], "]"}]}], ",", 
             RowBox[{"{", 
              RowBox[{"10", ",", "6"}], "}"}]}], "]"}], ",", 
           "\[IndentingNewLine]", 
           RowBox[{"NumberForm", "[", 
            RowBox[{
             RowBox[{"N", "@", 
              RowBox[{
               RowBox[{"mru", "[", 
                RowBox[{
                "t", ",", "ppv", ",", "mD", ",", "mH", ",", "sD", ",", "sH", 
                 ",", "u", ",", "nD", ",", "nH"}], "]"}], "[", 
               RowBox[{"[", "3", "]"}], "]"}]}], ",", 
             RowBox[{"{", 
              RowBox[{"10", ",", "6"}], "}"}]}], "]"}], ",", 
           "\[IndentingNewLine]", 
           RowBox[{"NumberForm", "[", 
            RowBox[{
             RowBox[{"N", "@", 
              RowBox[{
               RowBox[{"mru", "[", 
                RowBox[{
                "t", ",", "npv", ",", "mD", ",", "mH", ",", "sD", ",", "sH", 
                 ",", "u", ",", "nD", ",", "nH"}], "]"}], "[", 
               RowBox[{"[", "3", "]"}], "]"}]}], ",", 
             RowBox[{"{", 
              RowBox[{"10", ",", "6"}], "}"}]}], "]"}], ",", 
           "\[IndentingNewLine]", 
           RowBox[{"NumberForm", "[", 
            RowBox[{
             RowBox[{"N", "@", 
              RowBox[{
               RowBox[{"mru", "[", 
                RowBox[{
                "t", ",", "dor", ",", "mD", ",", "mH", ",", "sD", ",", "sH", 
                 ",", "u", ",", "nD", ",", "nH"}], "]"}], "[", 
               RowBox[{"[", "3", "]"}], "]"}]}], ",", 
             RowBox[{"{", 
              RowBox[{"10", ",", "6"}], "}"}]}], "]"}], ",", 
           "\[IndentingNewLine]", 
           RowBox[{"NumberForm", "[", 
            RowBox[{
             RowBox[{"N", "@", 
              RowBox[{
               RowBox[{"mru", "[", 
                RowBox[{
                "t", ",", "plr", ",", "mD", ",", "mH", ",", "sD", ",", "sH", 
                 ",", "u", ",", "nD", ",", "nH"}], "]"}], "[", 
               RowBox[{"[", "3", "]"}], "]"}]}], ",", 
             RowBox[{"{", 
              RowBox[{"10", ",", "6"}], "}"}]}], "]"}], ",", 
           "\[IndentingNewLine]", 
           RowBox[{"NumberForm", "[", 
            RowBox[{
             RowBox[{"N", "@", 
              RowBox[{
               RowBox[{"mru", "[", 
                RowBox[{
                "t", ",", "nlr", ",", "mD", ",", "mH", ",", "sD", ",", "sH", 
                 ",", "u", ",", "nD", ",", "nH"}], "]"}], "[", 
               RowBox[{"[", "3", "]"}], "]"}]}], ",", 
             RowBox[{"{", 
              RowBox[{"10", ",", "6"}], "}"}]}], "]"}], ",", 
           "\[IndentingNewLine]", 
           RowBox[{"NumberForm", "[", 
            RowBox[{
             RowBox[{"N", "@", 
              RowBox[{
               RowBox[{"mru", "[", 
                RowBox[{
                "t", ",", "yi", ",", "mD", ",", "mH", ",", "sD", ",", "sH", 
                 ",", "u", ",", "nD", ",", "nH"}], "]"}], "[", 
               RowBox[{"[", "3", "]"}], "]"}]}], ",", 
             RowBox[{"{", 
              RowBox[{"10", ",", "6"}], "}"}]}], "]"}], ",", 
           "\[IndentingNewLine]", 
           RowBox[{"NumberForm", "[", 
            RowBox[{
             RowBox[{"N", "@", 
              RowBox[{
               RowBox[{"mru", "[", 
                RowBox[{
                "t", ",", "ed", ",", "mD", ",", "mH", ",", "sD", ",", "sH", 
                 ",", "u", ",", "nD", ",", "nH"}], "]"}], "[", 
               RowBox[{"[", "3", "]"}], "]"}]}], ",", 
             RowBox[{"{", 
              RowBox[{"10", ",", "6"}], "}"}]}], "]"}], ",", 
           "\[IndentingNewLine]", 
           RowBox[{"NumberForm", "[", 
            RowBox[{
             RowBox[{"N", "@", 
              RowBox[{
               RowBox[{"mru", "[", 
                RowBox[{
                "t", ",", "cz", ",", "mD", ",", "mH", ",", "sD", ",", "sH", 
                 ",", "u", ",", "nD", ",", "nH"}], "]"}], "[", 
               RowBox[{"[", "3", "]"}], "]"}]}], ",", 
             RowBox[{"{", 
              RowBox[{"10", ",", "6"}], "}"}]}], "]"}]}], "}"}]}], "}"}], 
       "]"}], "]"}], ",", "\[IndentingNewLine]", 
     RowBox[{"Frame", "\[Rule]", "All"}], ",", " ", 
     RowBox[{"FrameStyle", "\[Rule]", 
      RowBox[{"Blend", "[", 
       RowBox[{
        RowBox[{"{", 
         RowBox[{"Blue", ",", "Cyan"}], "}"}], ",", "0.35"}], "]"}]}], ",", 
     RowBox[{"Spacings", "\[Rule]", 
      RowBox[{"{", 
       RowBox[{"1", ",", "1"}], "}"}]}], ",", 
     RowBox[{"ItemSize", "\[Rule]", "Automatic"}]}], "]"}]}]}], "\n", 
 RowBox[{
  RowBox[{"tu", "[", 
   RowBox[{
   "t_", ",", "mD_", ",", "mH_", ",", "sD_", ",", "sH_", ",", "u_", ",", 
    "nD_", ",", "nH_"}], "]"}], ":=", "\[IndentingNewLine]", 
  RowBox[{"Text", "@", 
   RowBox[{"Grid", "[", 
    RowBox[{
     RowBox[{"Quiet", "[", 
      RowBox[{"Transpose", "[", "\[IndentingNewLine]", 
       RowBox[{"{", 
        RowBox[{
         RowBox[{"{", 
          RowBox[{
           RowBox[{"Style", "[", 
            RowBox[{
            "\"\<diagnostic accuracy measures: standard uncertainties\>\"", 
             ",", "Bold"}], "]"}], ",", 
           RowBox[{"Style", "[", 
            RowBox[{"\"\<diagnostic accuracy measures\>\"", ",", "Bold"}], 
            "]"}], ",", "\"\<sensitivity\>\"", ",", "\"\<specificity\>\"", 
           ",", "\"\<overall diagnostic accuracy\>\"", ",", 
           "\"\<positive predictive value\>\"", ",", " ", 
           "\"\<negative predictive value\>\"", ",", " ", 
           "\"\<diagnostic odds ratio\>\"", ",", " ", 
           "\"\<likelihood ratio for a positive result\>\"", ",", 
           "\"\<likelihood ratio for a negative result\>\"", ",", 
           "\"\<Youden's index\>\"", ",", "\"\<Euclidean distance\>\"", ",", 
           "\"\<concordance probability\>\""}], "}"}], ",", 
         "\[IndentingNewLine]", 
         RowBox[{"{", 
          RowBox[{
          "SpanFromLeft", ",", "SpanFromLeft", ",", "\"\<Se\>\"", ",", 
           "\"\<Sp\>\"", ",", "\"\<ODA\>\"", ",", "\"\<PPV\>\"", ",", " ", 
           "\"\<NPV\>\"", ",", " ", "\"\<DOR\>\"", ",", " ", "\"\<LR+\>\"", 
           ",", "\"\<LR-\>\"", ",", "\"\<J\>\"", ",", "\"\<ED\>\"", ",", 
           "\"\<CZ\>\""}], "}"}], ",", "\[IndentingNewLine]", 
         RowBox[{"{", 
          RowBox[{"SpanFromLeft", ",", "\[IndentingNewLine]", 
           RowBox[{"Style", "[", 
            RowBox[{"\"\<combined\>\"", ",", "Bold"}], "]"}], ",", 
           "\[IndentingNewLine]", 
           RowBox[{"NumberForm", "[", 
            RowBox[{
             RowBox[{"N", "@", 
              RowBox[{
               RowBox[{"mu", "[", 
                RowBox[{
                "t", ",", "sns", ",", "mD", ",", "mH", ",", "sD", ",", "sH", 
                 ",", "u", ",", "nD", ",", "nH"}], "]"}], "[", 
               RowBox[{"[", "1", "]"}], "]"}]}], ",", 
             RowBox[{"{", 
              RowBox[{"10", ",", "6"}], "}"}]}], "]"}], ",", 
           "\[IndentingNewLine]", 
           RowBox[{"NumberForm", "[", 
            RowBox[{
             RowBox[{"N", "@", 
              RowBox[{
               RowBox[{"mu", "[", 
                RowBox[{
                "t", ",", "spc", ",", "mD", ",", "mH", ",", "sD", ",", "sH", 
                 ",", "u", ",", "nD", ",", "nH"}], "]"}], "[", 
               RowBox[{"[", "1", "]"}], "]"}]}], ",", 
             RowBox[{"{", 
              RowBox[{"10", ",", "6"}], "}"}]}], "]"}], ",", 
           "\[IndentingNewLine]", 
           RowBox[{"NumberForm", "[", 
            RowBox[{
             RowBox[{"N", "@", 
              RowBox[{
               RowBox[{"mu", "[", 
                RowBox[{
                "t", ",", "oda", ",", "mD", ",", "mH", ",", "sD", ",", "sH", 
                 ",", "u", ",", "nD", ",", "nH"}], "]"}], "[", 
               RowBox[{"[", "1", "]"}], "]"}]}], ",", 
             RowBox[{"{", 
              RowBox[{"10", ",", "6"}], "}"}]}], "]"}], ",", 
           "\[IndentingNewLine]", 
           RowBox[{"NumberForm", "[", 
            RowBox[{
             RowBox[{"N", "@", 
              RowBox[{
               RowBox[{"mu", "[", 
                RowBox[{
                "t", ",", "ppv", ",", "mD", ",", "mH", ",", "sD", ",", "sH", 
                 ",", "u", ",", "nD", ",", "nH"}], "]"}], "[", 
               RowBox[{"[", "1", "]"}], "]"}]}], ",", 
             RowBox[{"{", 
              RowBox[{"10", ",", "6"}], "}"}]}], "]"}], ",", 
           "\[IndentingNewLine]", 
           RowBox[{"NumberForm", "[", 
            RowBox[{
             RowBox[{"N", "@", 
              RowBox[{
               RowBox[{"mu", "[", 
                RowBox[{
                "t", ",", "npv", ",", "mD", ",", "mH", ",", "sD", ",", "sH", 
                 ",", "u", ",", "nD", ",", "nH"}], "]"}], "[", 
               RowBox[{"[", "1", "]"}], "]"}]}], ",", 
             RowBox[{"{", 
              RowBox[{"10", ",", "6"}], "}"}]}], "]"}], ",", 
           "\[IndentingNewLine]", 
           RowBox[{"NumberForm", "[", 
            RowBox[{
             RowBox[{"N", "@", 
              RowBox[{
               RowBox[{"mu", "[", 
                RowBox[{
                "t", ",", "dor", ",", "mD", ",", "mH", ",", "sD", ",", "sH", 
                 ",", "u", ",", "nD", ",", "nH"}], "]"}], "[", 
               RowBox[{"[", "1", "]"}], "]"}]}], ",", 
             RowBox[{"{", 
              RowBox[{"10", ",", "6"}], "}"}]}], "]"}], ",", 
           "\[IndentingNewLine]", 
           RowBox[{"NumberForm", "[", 
            RowBox[{
             RowBox[{"N", "@", 
              RowBox[{
               RowBox[{"mu", "[", 
                RowBox[{
                "t", ",", "plr", ",", "mD", ",", "mH", ",", "sD", ",", "sH", 
                 ",", "u", ",", "nD", ",", "nH"}], "]"}], "[", 
               RowBox[{"[", "1", "]"}], "]"}]}], ",", 
             RowBox[{"{", 
              RowBox[{"10", ",", "6"}], "}"}]}], "]"}], ",", 
           "\[IndentingNewLine]", 
           RowBox[{"NumberForm", "[", 
            RowBox[{
             RowBox[{"N", "@", 
              RowBox[{
               RowBox[{"mu", "[", 
                RowBox[{
                "t", ",", "nlr", ",", "mD", ",", "mH", ",", "sD", ",", "sH", 
                 ",", "u", ",", "nD", ",", "nH"}], "]"}], "[", 
               RowBox[{"[", "1", "]"}], "]"}]}], ",", 
             RowBox[{"{", 
              RowBox[{"10", ",", "6"}], "}"}]}], "]"}], ",", 
           "\[IndentingNewLine]", 
           RowBox[{"NumberForm", "[", 
            RowBox[{
             RowBox[{"N", "@", 
              RowBox[{
               RowBox[{"mu", "[", 
                RowBox[{
                "t", ",", "yi", ",", "mD", ",", "mH", ",", "sD", ",", "sH", 
                 ",", "u", ",", "nD", ",", "nH"}], "]"}], "[", 
               RowBox[{"[", "1", "]"}], "]"}]}], ",", 
             RowBox[{"{", 
              RowBox[{"10", ",", "6"}], "}"}]}], "]"}], ",", 
           "\[IndentingNewLine]", 
           RowBox[{"NumberForm", "[", 
            RowBox[{
             RowBox[{"N", "@", 
              RowBox[{
               RowBox[{"mu", "[", 
                RowBox[{
                "t", ",", "ed", ",", "mD", ",", "mH", ",", "sD", ",", "sH", 
                 ",", "u", ",", "nD", ",", "nH"}], "]"}], "[", 
               RowBox[{"[", "1", "]"}], "]"}]}], ",", 
             RowBox[{"{", 
              RowBox[{"10", ",", "6"}], "}"}]}], "]"}], ",", 
           "\[IndentingNewLine]", 
           RowBox[{"NumberForm", "[", 
            RowBox[{
             RowBox[{"N", "@", 
              RowBox[{
               RowBox[{"mu", "[", 
                RowBox[{
                "t", ",", "cz", ",", "mD", ",", "mH", ",", "sD", ",", "sH", 
                 ",", "u", ",", "nD", ",", "nH"}], "]"}], "[", 
               RowBox[{"[", "1", "]"}], "]"}]}], ",", 
             RowBox[{"{", 
              RowBox[{"10", ",", "6"}], "}"}]}], "]"}]}], "}"}], ",", 
         "\[IndentingNewLine]", 
         RowBox[{"{", 
          RowBox[{"SpanFromLeft", ",", "\[IndentingNewLine]", 
           RowBox[{"Style", "[", 
            RowBox[{"\"\<measurement\>\"", ",", "Bold"}], "]"}], ",", 
           "\[IndentingNewLine]", 
           RowBox[{"NumberForm", "[", 
            RowBox[{
             RowBox[{"N", "@", 
              RowBox[{
               RowBox[{"mu", "[", 
                RowBox[{
                "t", ",", "sns", ",", "mD", ",", "mH", ",", "sD", ",", "sH", 
                 ",", "u", ",", "nD", ",", "nH"}], "]"}], "[", 
               RowBox[{"[", "2", "]"}], "]"}]}], ",", 
             RowBox[{"{", 
              RowBox[{"10", ",", "6"}], "}"}]}], "]"}], ",", 
           "\[IndentingNewLine]", 
           RowBox[{"NumberForm", "[", 
            RowBox[{
             RowBox[{"N", "@", 
              RowBox[{
               RowBox[{"mu", "[", 
                RowBox[{
                "t", ",", "spc", ",", "mD", ",", "mH", ",", "sD", ",", "sH", 
                 ",", "u", ",", "nD", ",", "nH"}], "]"}], "[", 
               RowBox[{"[", "2", "]"}], "]"}]}], ",", 
             RowBox[{"{", 
              RowBox[{"10", ",", "6"}], "}"}]}], "]"}], ",", 
           "\[IndentingNewLine]", 
           RowBox[{"NumberForm", "[", 
            RowBox[{
             RowBox[{"N", "@", 
              RowBox[{
               RowBox[{"mu", "[", 
                RowBox[{
                "t", ",", "oda", ",", "mD", ",", "mH", ",", "sD", ",", "sH", 
                 ",", "u", ",", "nD", ",", "nH"}], "]"}], "[", 
               RowBox[{"[", "2", "]"}], "]"}]}], ",", 
             RowBox[{"{", 
              RowBox[{"10", ",", "6"}], "}"}]}], "]"}], ",", 
           "\[IndentingNewLine]", 
           RowBox[{"NumberForm", "[", 
            RowBox[{
             RowBox[{"N", "@", 
              RowBox[{
               RowBox[{"mu", "[", 
                RowBox[{
                "t", ",", "ppv", ",", "mD", ",", "mH", ",", "sD", ",", "sH", 
                 ",", "u", ",", "nD", ",", "nH"}], "]"}], "[", 
               RowBox[{"[", "2", "]"}], "]"}]}], ",", 
             RowBox[{"{", 
              RowBox[{"10", ",", "6"}], "}"}]}], "]"}], ",", 
           "\[IndentingNewLine]", 
           RowBox[{"NumberForm", "[", 
            RowBox[{
             RowBox[{"N", "@", 
              RowBox[{
               RowBox[{"mu", "[", 
                RowBox[{
                "t", ",", "npv", ",", "mD", ",", "mH", ",", "sD", ",", "sH", 
                 ",", "u", ",", "nD", ",", "nH"}], "]"}], "[", 
               RowBox[{"[", "2", "]"}], "]"}]}], ",", 
             RowBox[{"{", 
              RowBox[{"10", ",", "6"}], "}"}]}], "]"}], ",", 
           "\[IndentingNewLine]", 
           RowBox[{"NumberForm", "[", 
            RowBox[{
             RowBox[{"N", "@", 
              RowBox[{
               RowBox[{"mu", "[", 
                RowBox[{
                "t", ",", "dor", ",", "mD", ",", "mH", ",", "sD", ",", "sH", 
                 ",", "u", ",", "nD", ",", "nH"}], "]"}], "[", 
               RowBox[{"[", "2", "]"}], "]"}]}], ",", 
             RowBox[{"{", 
              RowBox[{"10", ",", "6"}], "}"}]}], "]"}], ",", 
           "\[IndentingNewLine]", 
           RowBox[{"NumberForm", "[", 
            RowBox[{
             RowBox[{"N", "@", 
              RowBox[{
               RowBox[{"mu", "[", 
                RowBox[{
                "t", ",", "plr", ",", "mD", ",", "mH", ",", "sD", ",", "sH", 
                 ",", "u", ",", "nD", ",", "nH"}], "]"}], "[", 
               RowBox[{"[", "2", "]"}], "]"}]}], ",", 
             RowBox[{"{", 
              RowBox[{"10", ",", "6"}], "}"}]}], "]"}], ",", 
           "\[IndentingNewLine]", 
           RowBox[{"NumberForm", "[", 
            RowBox[{
             RowBox[{"N", "@", 
              RowBox[{
               RowBox[{"mu", "[", 
                RowBox[{
                "t", ",", "nlr", ",", "mD", ",", "mH", ",", "sD", ",", "sH", 
                 ",", "u", ",", "nD", ",", "nH"}], "]"}], "[", 
               RowBox[{"[", "2", "]"}], "]"}]}], ",", 
             RowBox[{"{", 
              RowBox[{"10", ",", "6"}], "}"}]}], "]"}], ",", 
           "\[IndentingNewLine]", 
           RowBox[{"NumberForm", "[", 
            RowBox[{
             RowBox[{"N", "@", 
              RowBox[{
               RowBox[{"mu", "[", 
                RowBox[{
                "t", ",", "yi", ",", "mD", ",", "mH", ",", "sD", ",", "sH", 
                 ",", "u", ",", "nD", ",", "nH"}], "]"}], "[", 
               RowBox[{"[", "2", "]"}], "]"}]}], ",", 
             RowBox[{"{", 
              RowBox[{"10", ",", "6"}], "}"}]}], "]"}], ",", 
           "\[IndentingNewLine]", 
           RowBox[{"NumberForm", "[", 
            RowBox[{
             RowBox[{"N", "@", 
              RowBox[{
               RowBox[{"mu", "[", 
                RowBox[{
                "t", ",", "ed", ",", "mD", ",", "mH", ",", "sD", ",", "sH", 
                 ",", "u", ",", "nD", ",", "nH"}], "]"}], "[", 
               RowBox[{"[", "2", "]"}], "]"}]}], ",", 
             RowBox[{"{", 
              RowBox[{"10", ",", "6"}], "}"}]}], "]"}], ",", 
           "\[IndentingNewLine]", 
           RowBox[{"NumberForm", "[", 
            RowBox[{
             RowBox[{"N", "@", 
              RowBox[{
               RowBox[{"mu", "[", 
                RowBox[{
                "t", ",", "cz", ",", "mD", ",", "mH", ",", "sD", ",", "sH", 
                 ",", "u", ",", "nD", ",", "nH"}], "]"}], "[", 
               RowBox[{"[", "2", "]"}], "]"}]}], ",", 
             RowBox[{"{", 
              RowBox[{"10", ",", "6"}], "}"}]}], "]"}]}], "}"}], ",", 
         "\[IndentingNewLine]", 
         RowBox[{"{", 
          RowBox[{"SpanFromLeft", ",", "\[IndentingNewLine]", 
           RowBox[{"Style", "[", 
            RowBox[{"\"\<sampling\>\"", ",", "Bold"}], "]"}], ",", 
           "\[IndentingNewLine]", 
           RowBox[{"NumberForm", "[", 
            RowBox[{
             RowBox[{"N", "@", 
              RowBox[{
               RowBox[{"mu", "[", 
                RowBox[{
                "t", ",", "sns", ",", "mD", ",", "mH", ",", "sD", ",", "sH", 
                 ",", "u", ",", "nD", ",", "nH"}], "]"}], "[", 
               RowBox[{"[", "3", "]"}], "]"}]}], ",", 
             RowBox[{"{", 
              RowBox[{"10", ",", "6"}], "}"}]}], "]"}], ",", 
           "\[IndentingNewLine]", 
           RowBox[{"NumberForm", "[", 
            RowBox[{
             RowBox[{"N", "@", 
              RowBox[{
               RowBox[{"mu", "[", 
                RowBox[{
                "t", ",", "spc", ",", "mD", ",", "mH", ",", "sD", ",", "sH", 
                 ",", "u", ",", "nD", ",", "nH"}], "]"}], "[", 
               RowBox[{"[", "3", "]"}], "]"}]}], ",", 
             RowBox[{"{", 
              RowBox[{"10", ",", "6"}], "}"}]}], "]"}], ",", 
           "\[IndentingNewLine]", 
           RowBox[{"NumberForm", "[", 
            RowBox[{
             RowBox[{"N", "@", 
              RowBox[{
               RowBox[{"mu", "[", 
                RowBox[{
                "t", ",", "oda", ",", "mD", ",", "mH", ",", "sD", ",", "sH", 
                 ",", "u", ",", "nD", ",", "nH"}], "]"}], "[", 
               RowBox[{"[", "3", "]"}], "]"}]}], ",", 
             RowBox[{"{", 
              RowBox[{"10", ",", "6"}], "}"}]}], "]"}], ",", 
           "\[IndentingNewLine]", 
           RowBox[{"NumberForm", "[", 
            RowBox[{
             RowBox[{"N", "@", 
              RowBox[{
               RowBox[{"mu", "[", 
                RowBox[{
                "t", ",", "ppv", ",", "mD", ",", "mH", ",", "sD", ",", "sH", 
                 ",", "u", ",", "nD", ",", "nH"}], "]"}], "[", 
               RowBox[{"[", "3", "]"}], "]"}]}], ",", 
             RowBox[{"{", 
              RowBox[{"10", ",", "6"}], "}"}]}], "]"}], ",", 
           "\[IndentingNewLine]", 
           RowBox[{"NumberForm", "[", 
            RowBox[{
             RowBox[{"N", "@", 
              RowBox[{
               RowBox[{"mu", "[", 
                RowBox[{
                "t", ",", "npv", ",", "mD", ",", "mH", ",", "sD", ",", "sH", 
                 ",", "u", ",", "nD", ",", "nH"}], "]"}], "[", 
               RowBox[{"[", "3", "]"}], "]"}]}], ",", 
             RowBox[{"{", 
              RowBox[{"10", ",", "6"}], "}"}]}], "]"}], ",", 
           "\[IndentingNewLine]", 
           RowBox[{"NumberForm", "[", 
            RowBox[{
             RowBox[{"N", "@", 
              RowBox[{
               RowBox[{"mu", "[", 
                RowBox[{
                "t", ",", "dor", ",", "mD", ",", "mH", ",", "sD", ",", "sH", 
                 ",", "u", ",", "nD", ",", "nH"}], "]"}], "[", 
               RowBox[{"[", "3", "]"}], "]"}]}], ",", 
             RowBox[{"{", 
              RowBox[{"10", ",", "6"}], "}"}]}], "]"}], ",", 
           "\[IndentingNewLine]", 
           RowBox[{"NumberForm", "[", 
            RowBox[{
             RowBox[{"N", "@", 
              RowBox[{
               RowBox[{"mu", "[", 
                RowBox[{
                "t", ",", "plr", ",", "mD", ",", "mH", ",", "sD", ",", "sH", 
                 ",", "u", ",", "nD", ",", "nH"}], "]"}], "[", 
               RowBox[{"[", "3", "]"}], "]"}]}], ",", 
             RowBox[{"{", 
              RowBox[{"10", ",", "6"}], "}"}]}], "]"}], ",", 
           "\[IndentingNewLine]", 
           RowBox[{"NumberForm", "[", 
            RowBox[{
             RowBox[{"N", "@", 
              RowBox[{
               RowBox[{"mu", "[", 
                RowBox[{
                "t", ",", "nlr", ",", "mD", ",", "mH", ",", "sD", ",", "sH", 
                 ",", "u", ",", "nD", ",", "nH"}], "]"}], "[", 
               RowBox[{"[", "3", "]"}], "]"}]}], ",", 
             RowBox[{"{", 
              RowBox[{"10", ",", "6"}], "}"}]}], "]"}], ",", 
           "\[IndentingNewLine]", 
           RowBox[{"NumberForm", "[", 
            RowBox[{
             RowBox[{"N", "@", 
              RowBox[{
               RowBox[{"mu", "[", 
                RowBox[{
                "t", ",", "yi", ",", "mD", ",", "mH", ",", "sD", ",", "sH", 
                 ",", "u", ",", "nD", ",", "nH"}], "]"}], "[", 
               RowBox[{"[", "3", "]"}], "]"}]}], ",", 
             RowBox[{"{", 
              RowBox[{"10", ",", "6"}], "}"}]}], "]"}], ",", 
           "\[IndentingNewLine]", 
           RowBox[{"NumberForm", "[", 
            RowBox[{
             RowBox[{"N", "@", 
              RowBox[{
               RowBox[{"mu", "[", 
                RowBox[{
                "t", ",", "ed", ",", "mD", ",", "mH", ",", "sD", ",", "sH", 
                 ",", "u", ",", "nD", ",", "nH"}], "]"}], "[", 
               RowBox[{"[", "3", "]"}], "]"}]}], ",", 
             RowBox[{"{", 
              RowBox[{"10", ",", "6"}], "}"}]}], "]"}], ",", 
           "\[IndentingNewLine]", 
           RowBox[{"NumberForm", "[", 
            RowBox[{
             RowBox[{"N", "@", 
              RowBox[{
               RowBox[{"mu", "[", 
                RowBox[{
                "t", ",", "cz", ",", "mD", ",", "mH", ",", "sD", ",", "sH", 
                 ",", "u", ",", "nD", ",", "nH"}], "]"}], "[", 
               RowBox[{"[", "3", "]"}], "]"}]}], ",", 
             RowBox[{"{", 
              RowBox[{"10", ",", "6"}], "}"}]}], "]"}]}], "}"}]}], "}"}], 
       "]"}], "]"}], ",", "\[IndentingNewLine]", 
     RowBox[{"Frame", "\[Rule]", "All"}], ",", " ", 
     RowBox[{"FrameStyle", "\[Rule]", 
      RowBox[{"Blend", "[", 
       RowBox[{
        RowBox[{"{", 
         RowBox[{"Blue", ",", "Cyan"}], "}"}], ",", "0.35"}], "]"}]}], ",", 
     RowBox[{"Spacings", "\[Rule]", 
      RowBox[{"{", 
       RowBox[{"1", ",", "1"}], "}"}]}], ",", 
     RowBox[{"ItemSize", "\[Rule]", "Automatic"}]}], 
    "]"}]}]}], "\[IndentingNewLine]", 
 RowBox[{
  RowBox[{
   RowBox[{"tci", "[", 
    RowBox[{
    "t_", ",", "p_", ",", "mD_", ",", "mH_", ",", "sD_", ",", "sH_", ",", 
     "u_", ",", "nD_", ",", "nH_", ",", "nU_"}], "]"}], ":=", 
   "\[IndentingNewLine]", 
   RowBox[{"Text", "@", 
    RowBox[{"Grid", "[", 
     RowBox[{
      RowBox[{"Quiet", "[", 
       RowBox[{"Transpose", "[", "\[IndentingNewLine]", 
        RowBox[{"{", 
         RowBox[{
          RowBox[{"{", 
           RowBox[{
            RowBox[{"Style", "[", 
             RowBox[{
              RowBox[{"Style", "[", 
               RowBox[{"StringJoin", "[", 
                RowBox[{"\"\<diagnostic accuracy measures: \>\"", ",", 
                 RowBox[{"ToString", "[", 
                  RowBox[{"NumberForm", "[", 
                   RowBox[{
                    RowBox[{"N", "[", 
                    RowBox[{"100", " ", "p"}], "]"}], ",", 
                    RowBox[{"{", 
                    RowBox[{"4", ",", "2"}], "}"}]}], "]"}], "]"}], ",", " ", 
                 "\"\<% confidence intervals\>\""}], "]"}], "]"}], ",", 
              "Bold"}], "]"}], ",", 
            RowBox[{"Style", "[", 
             RowBox[{"\"\<diagnostic accuracy measures\>\"", ",", "Bold"}], 
             "]"}], ",", "\"\<sensitivity\>\"", ",", "\"\<specificity\>\"", 
            ",", "\"\<overall diagnostic accuracy\>\"", ",", 
            "\"\<positive predictive value\>\"", ",", " ", 
            "\"\<negative predictive value\>\"", ",", " ", 
            "\"\<diagnostic odds ratio\>\"", ",", " ", 
            "\"\<likelihood ratio for a positive result\>\"", ",", 
            "\"\<likelihood ratio for a negative result\>\"", ",", 
            "\"\<Youden's index\>\"", ",", "\"\<Euclidean distance\>\"", ",", 
            "\"\<concordance probability\>\""}], "}"}], ",", 
          "\[IndentingNewLine]", 
          RowBox[{"{", 
           RowBox[{
           "SpanFromLeft", ",", "SpanFromLeft", ",", "\"\<Se\>\"", ",", 
            "\"\<Sp\>\"", ",", "\"\<ODA\>\"", ",", "\"\<PPV\>\"", ",", " ", 
            "\"\<NPV\>\"", ",", " ", "\"\<DOR\>\"", ",", " ", "\"\<LR+\>\"", 
            ",", "\"\<LR-\>\"", ",", "\"\<J\>\"", ",", "\"\<ED\>\"", ",", 
            "\"\<CZ\>\""}], "}"}], ",", "\[IndentingNewLine]", 
          RowBox[{"{", 
           RowBox[{"SpanFromLeft", ",", "\[IndentingNewLine]", 
            RowBox[{"Style", "[", 
             RowBox[{"\"\<point estimation\>\"", ",", "Bold"}], "]"}], ",", 
            "\[IndentingNewLine]", 
            RowBox[{"NumberForm", "[", 
             RowBox[{
              RowBox[{"N", "@", 
               RowBox[{
                RowBox[{"mci", "[", 
                 RowBox[{
                 "t", ",", "p", ",", "sns", ",", "mD", ",", "mH", ",", "sD", 
                  ",", "sH", ",", "u", ",", "nD", ",", "nH", ",", "nU"}], 
                 "]"}], "[", 
                RowBox[{"[", "2", "]"}], "]"}]}], ",", 
              RowBox[{"{", 
               RowBox[{"10", ",", "6"}], "}"}]}], "]"}], ",", 
            "\[IndentingNewLine]", 
            RowBox[{"NumberForm", "[", 
             RowBox[{
              RowBox[{"N", "@", 
               RowBox[{
                RowBox[{"mci", "[", 
                 RowBox[{
                 "t", ",", "p", ",", "spc", ",", "mD", ",", "mH", ",", "sD", 
                  ",", "sH", ",", "u", ",", "nD", ",", "nH", ",", "nU"}], 
                 "]"}], "[", 
                RowBox[{"[", "2", "]"}], "]"}]}], ",", 
              RowBox[{"{", 
               RowBox[{"10", ",", "6"}], "}"}]}], "]"}], ",", 
            "\[IndentingNewLine]", 
            RowBox[{"NumberForm", "[", 
             RowBox[{
              RowBox[{"N", "@", 
               RowBox[{
                RowBox[{"mci", "[", 
                 RowBox[{
                 "t", ",", "p", ",", "oda", ",", "mD", ",", "mH", ",", "sD", 
                  ",", "sH", ",", "u", ",", "nD", ",", "nH", ",", "nU"}], 
                 "]"}], "[", 
                RowBox[{"[", "2", "]"}], "]"}]}], ",", 
              RowBox[{"{", 
               RowBox[{"10", ",", "6"}], "}"}]}], "]"}], ",", 
            "\[IndentingNewLine]", 
            RowBox[{"NumberForm", "[", 
             RowBox[{
              RowBox[{"N", "@", 
               RowBox[{
                RowBox[{"mci", "[", 
                 RowBox[{
                 "t", ",", "p", ",", "ppv", ",", "mD", ",", "mH", ",", "sD", 
                  ",", "sH", ",", "u", ",", "nD", ",", "nH", ",", "nU"}], 
                 "]"}], "[", 
                RowBox[{"[", "2", "]"}], "]"}]}], ",", 
              RowBox[{"{", 
               RowBox[{"10", ",", "6"}], "}"}]}], "]"}], ",", 
            "\[IndentingNewLine]", 
            RowBox[{"NumberForm", "[", 
             RowBox[{
              RowBox[{"N", "@", 
               RowBox[{
                RowBox[{"mci", "[", 
                 RowBox[{
                 "t", ",", "p", ",", "npv", ",", "mD", ",", "mH", ",", "sD", 
                  ",", "sH", ",", "u", ",", "nD", ",", "nH", ",", "nU"}], 
                 "]"}], "[", 
                RowBox[{"[", "2", "]"}], "]"}]}], ",", 
              RowBox[{"{", 
               RowBox[{"10", ",", "6"}], "}"}]}], "]"}], ",", 
            "\[IndentingNewLine]", 
            RowBox[{"NumberForm", "[", 
             RowBox[{
              RowBox[{"N", "@", 
               RowBox[{
                RowBox[{"mci", "[", 
                 RowBox[{
                 "t", ",", "p", ",", "dor", ",", "mD", ",", "mH", ",", "sD", 
                  ",", "sH", ",", "u", ",", "nD", ",", "nH", ",", "nU"}], 
                 "]"}], "[", 
                RowBox[{"[", "2", "]"}], "]"}]}], ",", 
              RowBox[{"{", 
               RowBox[{"10", ",", "6"}], "}"}]}], "]"}], ",", 
            "\[IndentingNewLine]", 
            RowBox[{"NumberForm", "[", 
             RowBox[{
              RowBox[{"N", "@", 
               RowBox[{
                RowBox[{"mci", "[", 
                 RowBox[{
                 "t", ",", "p", ",", "plr", ",", "mD", ",", "mH", ",", "sD", 
                  ",", "sH", ",", "u", ",", "nD", ",", "nH", ",", "nU"}], 
                 "]"}], "[", 
                RowBox[{"[", "2", "]"}], "]"}]}], ",", 
              RowBox[{"{", 
               RowBox[{"10", ",", "6"}], "}"}]}], "]"}], ",", 
            "\[IndentingNewLine]", 
            RowBox[{"NumberForm", "[", 
             RowBox[{
              RowBox[{"N", "@", 
               RowBox[{
                RowBox[{"mci", "[", 
                 RowBox[{
                 "t", ",", "p", ",", "nlr", ",", "mD", ",", "mH", ",", "sD", 
                  ",", "sH", ",", "u", ",", "nD", ",", "nH", ",", "nU"}], 
                 "]"}], "[", 
                RowBox[{"[", "2", "]"}], "]"}]}], ",", 
              RowBox[{"{", 
               RowBox[{"10", ",", "6"}], "}"}]}], "]"}], ",", 
            "\[IndentingNewLine]", 
            RowBox[{"NumberForm", "[", 
             RowBox[{
              RowBox[{"N", "@", 
               RowBox[{
                RowBox[{"mci", "[", 
                 RowBox[{
                 "t", ",", "p", ",", "yi", ",", "mD", ",", "mH", ",", "sD", 
                  ",", "sH", ",", "u", ",", "nD", ",", "nH", ",", "nU"}], 
                 "]"}], "[", 
                RowBox[{"[", "2", "]"}], "]"}]}], ",", 
              RowBox[{"{", 
               RowBox[{"10", ",", "6"}], "}"}]}], "]"}], ",", 
            "\[IndentingNewLine]", 
            RowBox[{"NumberForm", "[", 
             RowBox[{
              RowBox[{"N", "@", 
               RowBox[{
                RowBox[{"mci", "[", 
                 RowBox[{
                 "t", ",", "p", ",", "ed", ",", "mD", ",", "mH", ",", "sD", 
                  ",", "sH", ",", "u", ",", "nD", ",", "nH", ",", "nU"}], 
                 "]"}], "[", 
                RowBox[{"[", "2", "]"}], "]"}]}], ",", 
              RowBox[{"{", 
               RowBox[{"10", ",", "6"}], "}"}]}], "]"}], ",", 
            "\[IndentingNewLine]", 
            RowBox[{"NumberForm", "[", 
             RowBox[{
              RowBox[{"N", "@", 
               RowBox[{
                RowBox[{"mci", "[", 
                 RowBox[{
                 "t", ",", "p", ",", "cz", ",", "mD", ",", "mH", ",", "sD", 
                  ",", "sH", ",", "u", ",", "nD", ",", "nH", ",", "nU"}], 
                 "]"}], "[", 
                RowBox[{"[", "2", "]"}], "]"}]}], ",", 
              RowBox[{"{", 
               RowBox[{"10", ",", "6"}], "}"}]}], "]"}]}], "}"}], ",", 
          "\[IndentingNewLine]", 
          RowBox[{"{", 
           RowBox[{"SpanFromLeft", ",", "\[IndentingNewLine]", 
            RowBox[{"Style", "[", 
             RowBox[{"\"\<lower bound\>\"", ",", "Bold"}], "]"}], ",", 
            "\[IndentingNewLine]", 
            RowBox[{"NumberForm", "[", 
             RowBox[{
              RowBox[{"N", "@", 
               RowBox[{
                RowBox[{"mci", "[", 
                 RowBox[{
                 "t", ",", "p", ",", "sns", ",", "mD", ",", "mH", ",", "sD", 
                  ",", "sH", ",", "u", ",", "nD", ",", "nH", ",", "nU"}], 
                 "]"}], "[", 
                RowBox[{"[", "1", "]"}], "]"}]}], ",", 
              RowBox[{"{", 
               RowBox[{"10", ",", "6"}], "}"}]}], "]"}], ",", 
            "\[IndentingNewLine]", 
            RowBox[{"NumberForm", "[", 
             RowBox[{
              RowBox[{"N", "@", 
               RowBox[{
                RowBox[{"mci", "[", 
                 RowBox[{
                 "t", ",", "p", ",", "spc", ",", "mD", ",", "mH", ",", "sD", 
                  ",", "sH", ",", "u", ",", "nD", ",", "nH", ",", "nU"}], 
                 "]"}], "[", 
                RowBox[{"[", "1", "]"}], "]"}]}], ",", 
              RowBox[{"{", 
               RowBox[{"10", ",", "6"}], "}"}]}], "]"}], ",", 
            "\[IndentingNewLine]", 
            RowBox[{"NumberForm", "[", 
             RowBox[{
              RowBox[{"N", "@", 
               RowBox[{
                RowBox[{"mci", "[", 
                 RowBox[{
                 "t", ",", "p", ",", "oda", ",", "mD", ",", "mH", ",", "sD", 
                  ",", "sH", ",", "u", ",", "nD", ",", "nH", ",", "nU"}], 
                 "]"}], "[", 
                RowBox[{"[", "1", "]"}], "]"}]}], ",", 
              RowBox[{"{", 
               RowBox[{"10", ",", "6"}], "}"}]}], "]"}], ",", 
            "\[IndentingNewLine]", 
            RowBox[{"NumberForm", "[", 
             RowBox[{
              RowBox[{"N", "@", 
               RowBox[{
                RowBox[{"mci", "[", 
                 RowBox[{
                 "t", ",", "p", ",", "ppv", ",", "mD", ",", "mH", ",", "sD", 
                  ",", "sH", ",", "u", ",", "nD", ",", "nH", ",", "nU"}], 
                 "]"}], "[", 
                RowBox[{"[", "1", "]"}], "]"}]}], ",", 
              RowBox[{"{", 
               RowBox[{"10", ",", "6"}], "}"}]}], "]"}], ",", 
            "\[IndentingNewLine]", 
            RowBox[{"NumberForm", "[", 
             RowBox[{
              RowBox[{"N", "@", 
               RowBox[{
                RowBox[{"mci", "[", 
                 RowBox[{
                 "t", ",", "p", ",", "npv", ",", "mD", ",", "mH", ",", "sD", 
                  ",", "sH", ",", "u", ",", "nD", ",", "nH", ",", "nU"}], 
                 "]"}], "[", 
                RowBox[{"[", "1", "]"}], "]"}]}], ",", 
              RowBox[{"{", 
               RowBox[{"10", ",", "6"}], "}"}]}], "]"}], ",", 
            "\[IndentingNewLine]", 
            RowBox[{"NumberForm", "[", 
             RowBox[{
              RowBox[{"N", "@", 
               RowBox[{
                RowBox[{"mci", "[", 
                 RowBox[{
                 "t", ",", "p", ",", "dor", ",", "mD", ",", "mH", ",", "sD", 
                  ",", "sH", ",", "u", ",", "nD", ",", "nH", ",", "nU"}], 
                 "]"}], "[", 
                RowBox[{"[", "1", "]"}], "]"}]}], ",", 
              RowBox[{"{", 
               RowBox[{"10", ",", "6"}], "}"}]}], "]"}], ",", 
            "\[IndentingNewLine]", 
            RowBox[{"NumberForm", "[", 
             RowBox[{
              RowBox[{"N", "@", 
               RowBox[{
                RowBox[{"mci", "[", 
                 RowBox[{
                 "t", ",", "p", ",", "plr", ",", "mD", ",", "mH", ",", "sD", 
                  ",", "sH", ",", "u", ",", "nD", ",", "nH", ",", "nU"}], 
                 "]"}], "[", 
                RowBox[{"[", "1", "]"}], "]"}]}], ",", 
              RowBox[{"{", 
               RowBox[{"10", ",", "6"}], "}"}]}], "]"}], ",", 
            "\[IndentingNewLine]", 
            RowBox[{"NumberForm", "[", 
             RowBox[{
              RowBox[{"N", "@", 
               RowBox[{
                RowBox[{"mci", "[", 
                 RowBox[{
                 "t", ",", "p", ",", "nlr", ",", "mD", ",", "mH", ",", "sD", 
                  ",", "sH", ",", "u", ",", "nD", ",", "nH", ",", "nU"}], 
                 "]"}], "[", 
                RowBox[{"[", "1", "]"}], "]"}]}], ",", 
              RowBox[{"{", 
               RowBox[{"10", ",", "6"}], "}"}]}], "]"}], ",", 
            "\[IndentingNewLine]", 
            RowBox[{"NumberForm", "[", 
             RowBox[{
              RowBox[{"N", "@", 
               RowBox[{
                RowBox[{"mci", "[", 
                 RowBox[{
                 "t", ",", "p", ",", "yi", ",", "mD", ",", "mH", ",", "sD", 
                  ",", "sH", ",", "u", ",", "nD", ",", "nH", ",", "nU"}], 
                 "]"}], "[", 
                RowBox[{"[", "1", "]"}], "]"}]}], ",", 
              RowBox[{"{", 
               RowBox[{"10", ",", "6"}], "}"}]}], "]"}], ",", 
            "\[IndentingNewLine]", 
            RowBox[{"NumberForm", "[", 
             RowBox[{
              RowBox[{"N", "@", 
               RowBox[{
                RowBox[{"mci", "[", 
                 RowBox[{
                 "t", ",", "p", ",", "ed", ",", "mD", ",", "mH", ",", "sD", 
                  ",", "sH", ",", "u", ",", "nD", ",", "nH", ",", "nU"}], 
                 "]"}], "[", 
                RowBox[{"[", "1", "]"}], "]"}]}], ",", 
              RowBox[{"{", 
               RowBox[{"10", ",", "6"}], "}"}]}], "]"}], ",", 
            "\[IndentingNewLine]", 
            RowBox[{"NumberForm", "[", 
             RowBox[{
              RowBox[{"N", "@", 
               RowBox[{
                RowBox[{"mci", "[", 
                 RowBox[{
                 "t", ",", "p", ",", "cz", ",", "mD", ",", "mH", ",", "sD", 
                  ",", "sH", ",", "u", ",", "nD", ",", "nH", ",", "nU"}], 
                 "]"}], "[", 
                RowBox[{"[", "1", "]"}], "]"}]}], ",", 
              RowBox[{"{", 
               RowBox[{"10", ",", "6"}], "}"}]}], "]"}]}], "}"}], ",", 
          "\[IndentingNewLine]", 
          RowBox[{"{", 
           RowBox[{"SpanFromLeft", ",", "\[IndentingNewLine]", 
            RowBox[{"Style", "[", 
             RowBox[{"\"\<upper bound\>\"", ",", "Bold"}], "]"}], ",", 
            "\[IndentingNewLine]", 
            RowBox[{"NumberForm", "[", 
             RowBox[{
              RowBox[{"N", "@", 
               RowBox[{
                RowBox[{"mci", "[", 
                 RowBox[{
                 "t", ",", "p", ",", "sns", ",", "mD", ",", "mH", ",", "sD", 
                  ",", "sH", ",", "u", ",", "nD", ",", "nH", ",", "nU"}], 
                 "]"}], "[", 
                RowBox[{"[", "3", "]"}], "]"}]}], ",", 
              RowBox[{"{", 
               RowBox[{"10", ",", "6"}], "}"}]}], "]"}], ",", 
            "\[IndentingNewLine]", 
            RowBox[{"NumberForm", "[", 
             RowBox[{
              RowBox[{"N", "@", 
               RowBox[{
                RowBox[{"mci", "[", 
                 RowBox[{
                 "t", ",", "p", ",", "spc", ",", "mD", ",", "mH", ",", "sD", 
                  ",", "sH", ",", "u", ",", "nD", ",", "nH", ",", "nU"}], 
                 "]"}], "[", 
                RowBox[{"[", "3", "]"}], "]"}]}], ",", 
              RowBox[{"{", 
               RowBox[{"10", ",", "6"}], "}"}]}], "]"}], ",", 
            "\[IndentingNewLine]", 
            RowBox[{"NumberForm", "[", 
             RowBox[{
              RowBox[{"N", "@", 
               RowBox[{
                RowBox[{"mci", "[", 
                 RowBox[{
                 "t", ",", "p", ",", "oda", ",", "mD", ",", "mH", ",", "sD", 
                  ",", "sH", ",", "u", ",", "nD", ",", "nH", ",", "nU"}], 
                 "]"}], "[", 
                RowBox[{"[", "3", "]"}], "]"}]}], ",", 
              RowBox[{"{", 
               RowBox[{"10", ",", "6"}], "}"}]}], "]"}], ",", 
            "\[IndentingNewLine]", 
            RowBox[{"NumberForm", "[", 
             RowBox[{
              RowBox[{"N", "@", 
               RowBox[{
                RowBox[{"mci", "[", 
                 RowBox[{
                 "t", ",", "p", ",", "ppv", ",", "mD", ",", "mH", ",", "sD", 
                  ",", "sH", ",", "u", ",", "nD", ",", "nH", ",", "nU"}], 
                 "]"}], "[", 
                RowBox[{"[", "3", "]"}], "]"}]}], ",", 
              RowBox[{"{", 
               RowBox[{"10", ",", "6"}], "}"}]}], "]"}], ",", 
            "\[IndentingNewLine]", 
            RowBox[{"NumberForm", "[", 
             RowBox[{
              RowBox[{"N", "@", 
               RowBox[{
                RowBox[{"mci", "[", 
                 RowBox[{
                 "t", ",", "p", ",", "npv", ",", "mD", ",", "mH", ",", "sD", 
                  ",", "sH", ",", "u", ",", "nD", ",", "nH", ",", "nU"}], 
                 "]"}], "[", 
                RowBox[{"[", "3", "]"}], "]"}]}], ",", 
              RowBox[{"{", 
               RowBox[{"10", ",", "6"}], "}"}]}], "]"}], ",", 
            "\[IndentingNewLine]", 
            RowBox[{"NumberForm", "[", 
             RowBox[{
              RowBox[{"N", "@", 
               RowBox[{
                RowBox[{"mci", "[", 
                 RowBox[{
                 "t", ",", "p", ",", "dor", ",", "mD", ",", "mH", ",", "sD", 
                  ",", "sH", ",", "u", ",", "nD", ",", "nH", ",", "nU"}], 
                 "]"}], "[", 
                RowBox[{"[", "3", "]"}], "]"}]}], ",", 
              RowBox[{"{", 
               RowBox[{"10", ",", "6"}], "}"}]}], "]"}], ",", 
            "\[IndentingNewLine]", 
            RowBox[{"NumberForm", "[", 
             RowBox[{
              RowBox[{"N", "@", 
               RowBox[{
                RowBox[{"mci", "[", 
                 RowBox[{
                 "t", ",", "p", ",", "plr", ",", "mD", ",", "mH", ",", "sD", 
                  ",", "sH", ",", "u", ",", "nD", ",", "nH", ",", "nU"}], 
                 "]"}], "[", 
                RowBox[{"[", "3", "]"}], "]"}]}], ",", 
              RowBox[{"{", 
               RowBox[{"10", ",", "6"}], "}"}]}], "]"}], ",", 
            "\[IndentingNewLine]", 
            RowBox[{"NumberForm", "[", 
             RowBox[{
              RowBox[{"N", "@", 
               RowBox[{
                RowBox[{"mci", "[", 
                 RowBox[{
                 "t", ",", "p", ",", "nlr", ",", "mD", ",", "mH", ",", "sD", 
                  ",", "sH", ",", "u", ",", "nD", ",", "nH", ",", "nU"}], 
                 "]"}], "[", 
                RowBox[{"[", "3", "]"}], "]"}]}], ",", 
              RowBox[{"{", 
               RowBox[{"10", ",", "6"}], "}"}]}], "]"}], ",", 
            "\[IndentingNewLine]", 
            RowBox[{"NumberForm", "[", 
             RowBox[{
              RowBox[{"N", "@", 
               RowBox[{
                RowBox[{"mci", "[", 
                 RowBox[{
                 "t", ",", "p", ",", "yi", ",", "mD", ",", "mH", ",", "sD", 
                  ",", "sH", ",", "u", ",", "nD", ",", "nH", ",", "nU"}], 
                 "]"}], "[", 
                RowBox[{"[", "3", "]"}], "]"}]}], ",", 
              RowBox[{"{", 
               RowBox[{"10", ",", "6"}], "}"}]}], "]"}], ",", 
            "\[IndentingNewLine]", 
            RowBox[{"NumberForm", "[", 
             RowBox[{
              RowBox[{"N", "@", 
               RowBox[{
                RowBox[{"mci", "[", 
                 RowBox[{
                 "t", ",", "p", ",", "ed", ",", "mD", ",", "mH", ",", "sD", 
                  ",", "sH", ",", "u", ",", "nD", ",", "nH", ",", "nU"}], 
                 "]"}], "[", 
                RowBox[{"[", "3", "]"}], "]"}]}], ",", 
              RowBox[{"{", 
               RowBox[{"10", ",", "6"}], "}"}]}], "]"}], ",", 
            "\[IndentingNewLine]", 
            RowBox[{"NumberForm", "[", 
             RowBox[{
              RowBox[{"N", "@", 
               RowBox[{
                RowBox[{"mci", "[", 
                 RowBox[{
                 "t", ",", "p", ",", "cz", ",", "mD", ",", "mH", ",", "sD", 
                  ",", "sH", ",", "u", ",", "nD", ",", "nH", ",", "nU"}], 
                 "]"}], "[", 
                RowBox[{"[", "3", "]"}], "]"}]}], ",", 
              RowBox[{"{", 
               RowBox[{"10", ",", "6"}], "}"}]}], "]"}]}], "}"}]}], "}"}], 
        "]"}], "]"}], ",", "\[IndentingNewLine]", 
      RowBox[{"Frame", "\[Rule]", "All"}], ",", " ", 
      RowBox[{"FrameStyle", "\[Rule]", 
       RowBox[{"Blend", "[", 
        RowBox[{
         RowBox[{"{", 
          RowBox[{"Blue", ",", "Cyan"}], "}"}], ",", "0.35"}], "]"}]}], ",", 
      RowBox[{"Spacings", "\[Rule]", 
       RowBox[{"{", 
        RowBox[{"1", ",", "1"}], "}"}]}], ",", 
      RowBox[{"ItemSize", "\[Rule]", "Automatic"}]}], "]"}]}]}], 
  "\[IndentingNewLine]"}], "\[IndentingNewLine]", 
 RowBox[{
  RowBox[{"d", "[", "mf_", "]"}], ":=", 
  RowBox[{"Switch", "[", 
   RowBox[{
   "mf", ",", "sns", ",", "mcsns", ",", "spc", ",", "mcspc", ",", "oda", ",", 
    "mcoda", ",", "ppv", ",", "mcppv", ",", "npv", ",", "mcnpv", ",", "dor", 
    ",", "mcdor", ",", "plr", ",", "mcplr", ",", "nlr", ",", "mcnlr", ",", 
    "yi", ",", "mcyi", ",", "ed", ",", "mced", ",", "cz", ",", "mccz"}], 
   "]"}]}], "\[IndentingNewLine]", 
 RowBox[{
  RowBox[{"c", "[", "mf_", "]"}], ":=", 
  RowBox[{"Switch", "[", 
   RowBox[{
   "mf", ",", "sns", ",", "cmcsns", ",", "spc", ",", "cmcspc", ",", "oda", 
    ",", "cmcoda", ",", "ppv", ",", "cmcppv", ",", "npv", ",", "cmcnpv", ",", 
    "dor", ",", "cmcdor", ",", "plr", ",", "cmcplr", ",", "nlr", ",", 
    "cmcnlr", ",", "yi", ",", "cmcyi", ",", "ed", ",", "cmced", ",", "cz", 
    ",", "cmccz"}], "]"}]}], "\[IndentingNewLine]", 
 RowBox[{
  RowBox[{"b", "[", "mf_", "]"}], ":=", 
  RowBox[{"Switch", "[", 
   RowBox[{
   "mf", ",", "oda", ",", "mcvoda", ",", "ppv", ",", "mcvppv", ",", "npv", 
    ",", "mcvnpv"}], "]"}]}], "\[IndentingNewLine]", 
 RowBox[{
  RowBox[{"df", "[", "mf_", "]"}], ":=", 
  RowBox[{"Switch", "[", 
   RowBox[{
   "mf", ",", "sns", ",", "dfsns", ",", "spc", ",", "dfspc", ",", "oda", ",", 
    "dfoda", ",", "ppv", ",", "dfppv", ",", "npv", ",", "dfnpv", ",", "dor", 
    ",", "dfdor", ",", "plr", ",", "dfplr", ",", "nlr", ",", "dfnlr", ",", 
    "yi", ",", "dfyi", ",", "ed", ",", "dfed", ",", "cz", ",", "dfcz"}], 
   "]"}]}], "\[IndentingNewLine]", 
 RowBox[{
  RowBox[{"txt", "[", "mf_", "]"}], ":=", 
  RowBox[{"Switch", "[", 
   RowBox[{
   "mf", ",", "sns", ",", "\"\<Se\>\"", ",", "spc", ",", "\"\<Sp\>\"", ",", 
    "oda", ",", "\"\<ODA\>\"", ",", "ppv", ",", "\"\<PPV\>\"", ",", "npv", 
    ",", "\"\<NPV\>\"", ",", "dor", ",", "\"\<DOR\>\"", ",", "plr", ",", 
    "\"\<LR+\>\"", ",", "nlr", ",", "\"\<LR-\>\"", ",", "yi", ",", 
    "\"\<J\>\"", ",", "ed", ",", "\"\<ED\>\"", ",", "cz", ",", "\"\<CZ\>\""}],
    "]"}]}], "\[IndentingNewLine]", 
 RowBox[{
  RowBox[{"ltxt", "[", "mf_", "]"}], ":=", 
  RowBox[{"Switch", "[", 
   RowBox[{
   "mf", ",", "sns", ",", "\"\<sensitivity\>\"", ",", "spc", ",", 
    "\"\<specificity\>\"", ",", "oda", ",", 
    "\"\<overall diagnostic accuracy\>\"", ",", "ppv", ",", 
    "\"\<positive predictive value\>\"", ",", "npv", ",", 
    "\"\<negative predictive value\>\"", ",", "dor", ",", 
    "\"\<diagnostic odds ratio\>\"", ",", "plr", ",", 
    "\"\<likelihood ratio for a positive result\>\"", ",", "nlr", ",", " ", 
    "\"\<likelihood ratio for a negative result\>\"", ",", "yi", ",", 
    "\"\<Youden's index\>\"", ",", "ed", ",", "\"\<Euclidean distance\>\"", 
    ",", "cz", ",", "\"\<concordance probability\>\""}], 
   "]"}]}], "\[IndentingNewLine]", 
 RowBox[{
  RowBox[{"lb", "[", 
   RowBox[{"pr_", ",", "mD_", ",", "mH_", ",", "sD_", ",", "sH_"}], "]"}], ":=", 
  RowBox[{"Switch", "[", 
   RowBox[{"pr", ",", "True", ",", 
    RowBox[{"Max", "[", 
     RowBox[{
      RowBox[{"mD", "-", 
       RowBox[{"4", "sD"}]}], ",", 
      RowBox[{"mH", "-", 
       RowBox[{"4", "sH"}]}]}], "]"}], ",", "False", ",", 
    RowBox[{"Max", "[", 
     RowBox[{
      RowBox[{"mD", "-", 
       RowBox[{"2.5", "sD"}]}], ",", 
      RowBox[{"mH", "-", 
       RowBox[{"2.5", "sH"}]}]}], "]"}]}], "]"}]}], "\[IndentingNewLine]", 
 RowBox[{
  RowBox[{"ub", "[", 
   RowBox[{"pr_", ",", "mD_", ",", "mH_", ",", "sD_", ",", "sH_"}], "]"}], ":=", 
  RowBox[{"Switch", "[", 
   RowBox[{"pr", ",", "True", ",", 
    RowBox[{"Min", "[", 
     RowBox[{
      RowBox[{"mD", "+", 
       RowBox[{"4", "sD"}]}], ",", 
      RowBox[{"mH", "+", 
       RowBox[{"4", "sH"}]}]}], "]"}], ",", "False", ",", 
    RowBox[{"Min", "[", 
     RowBox[{
      RowBox[{"mD", "+", 
       RowBox[{"2.5", "sD"}]}], ",", 
      RowBox[{"mH", "+", 
       RowBox[{"2.5", "sH"}]}]}], "]"}]}], "]"}]}], "\[IndentingNewLine]", 
 RowBox[{
  RowBox[{"pro", "[", "pr_", "]"}], ":=", 
  RowBox[{"Switch", "[", 
   RowBox[{"pr", ",", "True", ",", 
    RowBox[{"SetOptions", "[", 
     RowBox[{"Plot", ",", 
      RowBox[{"PlotRange", "\[Rule]", "All"}]}], "]"}], ",", "False", ",", 
    RowBox[{"SetOptions", "[", 
     RowBox[{"Plot", ",", 
      RowBox[{"PlotRange", "\[Rule]", "Automatic"}]}], "]"}]}], 
   "]"}]}]}], "Input",
 Editable->False,
 CellOpen->False,
 InitializationCell->True,
 CellChangeTimes->{{3.7994605699669313`*^9, 3.799460603440236*^9}, 
   3.7996726615390334`*^9, {3.8001657829176826`*^9, 3.8001657998991256`*^9}, {
   3.8001661381147947`*^9, 3.8001661579288144`*^9}, 3.800166622926964*^9, 
   3.8001679249046307`*^9, {3.800168156908834*^9, 3.8001681751471586`*^9}, {
   3.8001682918077197`*^9, 3.800168296836157*^9}, 3.8001683802804384`*^9, 
   3.8001686289472075`*^9, {3.8001688882862787`*^9, 3.8001689048371286`*^9}, 
   3.8001691837467513`*^9, 3.800169364272662*^9, 3.8001695282646685`*^9, 
   3.8001695622069116`*^9, {3.8001695926819744`*^9, 3.8001696056869745`*^9}, 
   3.800169637535618*^9, {3.800169737747448*^9, 3.8001697555859575`*^9}, {
   3.8001698765433483`*^9, 3.8001698891472282`*^9}, {3.800170033577199*^9, 
   3.8001700477485237`*^9}, {3.8001756867230544`*^9, 3.800175711028959*^9}, {
   3.800175875174993*^9, 3.800175894899891*^9}, {3.8001759756493077`*^9, 
   3.800176061260105*^9}, {3.8001761116524897`*^9, 3.800176124081709*^9}, 
   3.800176162587537*^9, {3.800176203143725*^9, 3.8001762520419583`*^9}, 
   3.8001763159172792`*^9, {3.8001763562703075`*^9, 3.8001763717788963`*^9}, 
   3.800176412245835*^9, 3.8001764767896214`*^9, 3.8001765229537287`*^9, {
   3.800176566646966*^9, 3.800176581253411*^9}, 3.8001766181899767`*^9, {
   3.8001766587147007`*^9, 3.800176687605078*^9}, 3.8001767221331015`*^9, 
   3.800176834006051*^9, 3.800176867780243*^9, 3.8001772489127088`*^9, 
   3.800177335882077*^9, 3.800177889802281*^9, 3.8001781477407923`*^9, 
   3.800178314018853*^9, {3.800182631295337*^9, 3.8001828991992617`*^9}, {
   3.800182932865981*^9, 3.8001830059032583`*^9}, {3.800183062560933*^9, 
   3.8001831419976597`*^9}, 3.8001841684561634`*^9, {3.800184386788357*^9, 
   3.8001844041052856`*^9}, {3.8002751720379333`*^9, 
   3.8002752293578415`*^9}, {3.800275961055599*^9, 3.800276054983143*^9}, {
   3.8002760897614775`*^9, 3.8002762213031034`*^9}, {3.8002829591341953`*^9, 
   3.800282961851081*^9}, {3.800282996062399*^9, 3.8002831124017887`*^9}, 
   3.8002834323094907`*^9, 3.8003183948725686`*^9, 3.8003185451799097`*^9, 
   3.8003189298699303`*^9, 3.800318973393711*^9, {3.8003192524516487`*^9, 
   3.8003192559610653`*^9}, 3.8003298166950407`*^9, 3.8003532053316793`*^9, 
   3.802133299655473*^9, 3.8021333375243034`*^9, 3.802133406345046*^9, 
   3.802133442182989*^9, 3.802133523268051*^9, 3.802133573158058*^9, 
   3.802133668130677*^9, {3.802133701571233*^9, 3.8021337239358544`*^9}, {
   3.8021337597012935`*^9, 3.802133785697006*^9}, 3.8233253862075396`*^9},
 CellLabel->
  "In[264]:=",ExpressionUUID->"08a8b9b6-4bcd-45cf-815d-06f75692abca"],

Cell[CellGroupData[{

Cell[BoxData[
 RowBox[{"\[IndentingNewLine]", 
  RowBox[{"TabView", "[", 
   RowBox[{
    RowBox[{"{", 
     RowBox[{
      RowBox[{"\"\<Plots\>\"", "\[Rule]", "\[IndentingNewLine]", 
       RowBox[{"TabView", "[", 
        RowBox[{"{", 
         RowBox[{
          RowBox[{
          "\"\<Plots vs diagnostic threshold\>\"", "->", 
           "\[IndentingNewLine]", 
           RowBox[{"TabView", "[", 
            RowBox[{"{", "\[IndentingNewLine]", 
             RowBox[{
              RowBox[{
[truncated: 870,561 more chars]
